# Supplementary material for: Comprehensive Genome-Wide Analysis of Thaumatin-Like Gene Family in Four Cotton Species and Functional Identification of GhTLP19 Involved in Regulating Tolerance to Verticillium dahlia and Drought
Source: Front Plant Sci. 2020 Oct 20;11:575015. doi: 10.3389/fpls.2020.575015 (PMC7606878; doi:10.3389/fpls.2020.575015)
Supplement: Supplementary Table 1 — Details of the TLPs in four Gossypium species. [file Table_1.XLSX]

## Sheet: Sheet1
Table S1. The details of TLP genes in four Gossypium species.
Gene Name	Gene ID	Start	End	Strand	Length（bp）	CDS Length（bp）	CDS GC Content (%)	Exon Numbei	Protein Length (aa)	Molecular Weight (kDa)	Isoelectric Point (pI)	GRAVY(Grand Average of Hydropathy)	SignalP	Transmembrane Numbei	Subcellular localization
GhTLP1	GH_A01G1082	21159001	21160164	-	1164	912	48.5	3	303	32.184	4.126	-0.083	√		Extracellular
GhTLP2	GH_A01G1083	21195990	21197739	-	1750	1023	49.1	3	340	36.148	5.749	-0.015		2	Extracellular
GhTLP3	GH_A01G1778	104927615	104929122	+	1508	945	49.9	3	314	33.709	8.39	0.127	√		Extracellular
GhTLP4	GH_A01G1779	104997156	104998418	+	1263	1065	50.3	3	354	36.382	4.22	-0.031	√	2	Extracellular
GhTLP5	GH_A02G0235	2425235	2426992	-	1758	912	45.3	3	303	32.47	4.926	0.095	√	1	Extracellular
GhTLP6	GH_A02G0806	14320863	14321913	+	1051	855	47.3	3	284	30.827	7.758	-0.057	√	1	Extracellular
GhTLP7	GH_A02G0965	28390145	28393001	+	2857	1053	49.4	2	350	37.792	4.896	0.007		2	Extracellular
GhTLP8	GH_A02G1976	107675552	107676893	+	1342	876	46	3	291	30.353	4.704	0.236	√	2	Extracellular
GhTLP9	GH_A03G0516	7632442	7633194	-	753	753	56	1	250	26.894	7.323	-0.055	√		Periplasmic
GhTLP10	GH_A03G1356	79880185	79881134	+	950	744	49.1	2	247	25.816	4.477	0.131	√	1	Extracellular
GhTLP11	GH_A03G2280	110508576	110510358	+	1783	1161	48.3	3	386	39.932	4.198	-0.178	√	2	Extracellular
GhTLP12	GH_A03G2359	111025398	111031039	-	5642	2295	43.5	10	764	83.142	7.354	-0.14		4	OuterMembrane
GhTLP13	GH_A04G0878	63702607	63703464	-	858	726	47.1	2	241	25.568	6.814	0.063	√		Extracellular
GhTLP14	GH_A04G0879	63747814	63748708	-	895	690	50.3	3	229	23.707	4.998	0.113	√		Extracellular
GhTLP15	GH_A04G1026	72910201	72911037	-	837	738	46.1	2	245	25.754	7.965	0.059	√		Extracellular/Periplasmic
GhTLP16	GH_A05G0975	8734189	8734935	+	747	747	51.8	1	248	26.614	8.019	0.002	√		Periplasmic
GhTLP17	GH_A05G1855	17478432	17479996	-	1565	936	49.8	3	311	32.487	4.405	-0.122	√		Extracellular
GhTLP18	GH_A05G1856	17503988	17505697	-	1710	948	49.2	3	315	33.304	4.559	-0.018	√		Extracellular
GhTLP19	GH_A05G1964	18602204	18603140	-	937	735	49.4	2	244	25.48	4.601	0.075	√	1	Extracellular
GhTLP20	GH_A05G2326	22955350	22956498	-	1149	852	45.3	3	283	30.667	7.393	-0.024	√		Extracellular
GhTLP21	GH_A05G2611	27639434	27640320	-	887	738	51.2	2	245	25.147	4.174	0.105	√	1	Extracellular
GhTLP22	GH_A05G3824	100558327	100559173	+	847	765	46.4	2	254	27.83	7.678	-0.072	√	1	Periplasmic
GhTLP23	GH_A06G0025	166818	168708	-	1891	978	47.9	3	325	34.438	4.559	-0.094	√		Extracellular
GhTLP24	GH_A06G0026	185172	186783	-	1612	939	50.3	2	312	32.9	4.276	0.013	√	2	Extracellular
GhTLP25	GH_A09G1614	72865631	72866462	-	832	735	49.4	2	244	25.718	4.841	-0.216	√		Extracellular
GhTLP26	GH_A09G2221	79090803	79092120	+	1318	897	48.4	2	298	31.777	7.027	0.03	√	1	Extracellular
GhTLP27	GH_A10G1007	20217260	20218113	-	854	762	45.7	2	253	27.727	7.452	-0.114	√		Periplasmic
GhTLP28	GH_A10G2451	111994016	111994832	-	817	738	48.6	2	245	26.087	5.648	0.097	√	1	Periplasmic
GhTLP29	GH_A11G0029	265990	266799	+	810	810	50.6	1	269	29.37	8.859	0.104		2	Extracellular/Periplasmic
GhTLP30	GH_A11G0449	3889158	3889778	+	621	438	45.7	3	145	15.595	7.97	0.447	√		Extracellular
GhTLP31	GH_A11G0450	3899039	3900208	+	1170	933	49	3	310	32.645	5.866	-0.063	√	1	Extracellular/InnerMembrane
GhTLP32	GH_A11G0919	8112677	8113462	-	786	786	47.7	1	261	28.501	7.142	-0.217			Extracellular/Periplasmic
GhTLP33	GH_A11G1721	21414563	21418215	-	3653	2613	41.4	5	870	95.886	5.678	-0.291	√	2	OuterMembrane
GhTLP34	GH_A11G1724	21512245	21515400	-	3156	1743	41.6	5	580	62.982	8.197	-0.122	√	1	Extracellular/OuterMembrane
GhTLP35	GH_A11G1825	23444814	23445954	-	1141	930	49.6	3	309	32.553	4.294	-0.028	√	1	Extracellular
GhTLP36	GH_A11G1826	23463441	23464739	-	1299	873	49.8	3	290	29.961	4.208	0.167	√		Extracellular
GhTLP37	GH_A11G3339	115766533	115766964	-	432	432	50	1	143	15.575	8.594	-0.099	√	1	Extracellular/Periplasmic
GhTLP38	GH_A12G0305	4788802	4790016	+	1215	873	43.9	3	290	31.112	5.778	-0.022	√	1	Extracellular
GhTLP39	GH_A12G0372	6572728	6574167	-	1440	930	51.6	3	309	32.565	8.091	0.199	√		Extracellular
GhTLP40	GH_A12G0588	13119293	13120468	-	1176	942	49.4	3	313	32.725	4.638	0.046	√	2	Extracellular
GhTLP41	GH_A12G2465	103054842	103055522	+	681	681	45.7	1	226	24.327	4.722	-0.215	√	1	Extracellular
GhTLP42	GH_A12G2466	103056051	103056785	+	735	735	49.1	1	244	26.484	8.293	-0.233	√		Periplasmic
GhTLP43	GH_A12G2467	103059177	103062753	+	3577	729	48.8	2	242	26.483	7.155	-0.321	√		Extracellular
GhTLP44	GH_A12G2893	106846942	106847754	-	813	723	49.9	2	240	25.995	8.909	-0.007	√	1	Periplasmic
GhTLP45	GH_D01G1122	16629088	16630251	-	1164	912	49	3	303	32.205	4.102	-0.059	√		Extracellular
GhTLP46	GH_D01G1124	16667284	16668865	-	1582	999	50.4	3	332	35.051	6.092	0.059		2	Extracellular
GhTLP47	GH_D01G1508	33193616	33194277	-	662	510	48.8	2	169	17.62	5.61	0.256	√		Extracellular/Periplasmic
GhTLP48	GH_D01G1896	54604425	54605930	+	1506	945	50.4	3	314	33.545	8.525	0.106	√		Extracellular
GhTLP49	GH_D01G1897	54684569	54685853	+	1285	1065	50.1	3	354	36.384	4.261	-0.017	√	2	Extracellular
GhTLP50	GH_D02G0254	2764190	2765946	-	1757	912	45	3	303	32.246	4.926	0.044	√	1	Extracellular
GhTLP51	GH_D02G0821	12770960	12772048	+	1089	855	47.4	3	284	30.786	7.743	-0.081	√		Extracellular
GhTLP52	GH_D02G0964	20091388	20092175	+	788	603	49.6	2	200	20.58	4.379	0.263	√	1	Extracellular
GhTLP53	GH_D02G1008	22513365	22515824	+	2460	1056	50	2	351	37.565	4.766	-0.012		2	Extracellular
GhTLP54	GH_D02G2452	68763663	68765476	+	1814	1146	48.8	3	381	39.445	4.235	-0.225	√	1	Extracellular
GhTLP55	GH_D02G2528	69255529	69261369	-	5841	2400	43.3	11	799	87.057	7.981	-0.14	√	3	OuterMembrane
GhTLP56	GH_D03G0089	595848	597513	-	1666	876	45.5	3	291	30.4	5.193	0.194	√	2	Extracellular
GhTLP57	GH_D03G1457	46903522	46904274	+	753	753	56.4	1	250	26.922	6.971	-0.036	√		Periplasmic
GhTLP58	GH_D03G1716	50738405	50739079	-	675	675	49.5	1	224	24.341	6.222	-0.308	√		Extracellular/Periplasmic
GhTLP59	GH_D04G0528	8384721	8385559	-	839	765	46.8	2	254	27.821	7.306	-0.067	√	1	Periplasmic
GhTLP60	GH_D04G1196	39868110	39868988	+	879	735	46.9	2	244	26.043	4.268	-0.064	√		Extracellular/Periplasmic
GhTLP61	GH_D04G1198	39876379	39877235	-	857	726	47.1	2	241	25.502	5.78	0.125	√		Extracellular
GhTLP62	GH_D04G1199	39904991	39905859	-	869	732	49.9	2	243	25.214	5.014	0.042	√		Extracellular
GhTLP63	GH_D04G1200	39943686	39944509	+	824	660	48	3	219	22.856	5.525	0.093	√		Extracellular
GhTLP64	GH_D04G1357	44808590	44809426	-	837	738	46.5	2	245	25.78	7.965	0.078	√		Extracellular/Periplasmic
GhTLP65	GH_D05G0961	7767138	7767884	+	747	747	52.5	1	248	26.586	8.019	0.001	√		Periplasmic
GhTLP66	GH_D05G1892	16065636	16067199	-	1564	936	49.9	3	311	32.286	4.238	-0.094	√		Extracellular
GhTLP67	GH_D05G1894	16095929	16098115	-	2187	975	48.9	3	324	34.147	4.486	0.02	√		Extracellular
GhTLP68	GH_D05G2004	17071816	17072751	-	936	735	48.8	2	244	25.496	4.604	0.046	√	1	Extracellular
GhTLP69	GH_D05G2348	20848763	20849913	-	1151	852	45.2	3	283	30.67	7.393	-0.03	√		Extracellular
GhTLP70	GH_D05G2635	24417586	24418287	-	702	702	52.7	1	233	23.791	4.233	0.048			Extracellular
GhTLP71	GH_D06G0010	72331	74172	-	1842	978	48.4	3	325	34.301	4.559	-0.083	√		Extracellular
GhTLP72	GH_D06G0011	79822	81521	-	1700	936	51.4	2	311	32.651	4.204	0.026	√		Extracellular
GhTLP73	GH_D09G1560	42622735	42623409	-	675	675	49.9	1	224	23.527	4.48	-0.346			Extracellular
GhTLP74	GH_D09G2154	48353233	48354675	+	1443	897	48.4	2	298	31.824	7.224	0.039	√	2	Extracellular
GhTLP75	GH_D10G0952	10888907	10889760	+	854	762	45.8	2	253	27.677	7.452	-0.117	√		Periplasmic
GhTLP76	GH_D10G2560	64112006	64112819	-	814	735	48.4	2	244	25.853	7.105	0.089	√		Periplasmic
GhTLP77	GH_D11G0035	324835	325652	+	818	738	53.4	2	245	26.532	9.222	-0.07	√	1	Extracellular/Periplasmic
GhTLP78	GH_D11G0469	3663240	3663861	+	622	528	46	2	175	18.595	6.217	0.283	√		Extracellular
GhTLP79	GH_D11G0470	3676248	3677416	+	1169	933	48.7	3	310	32.652	5.586	-0.046	√	1	Extracellular
GhTLP80	GH_D11G1760	18037185	18039220	-	2036	1011	45.7	5	336	35.269	5.223	-0.194	√		Extracellular
GhTLP81	GH_D11G1859	19582880	19584020	-	1141	930	49.8	3	309	32.517	4.191	-0.066	√	1	Extracellular
GhTLP82	GH_D11G1861	19605754	19607163	-	1410	984	47.6	3	327	34.425	4.718	0.156			Extracellular
GhTLP83	GH_D11G3351	65840723	65841397	-	675	675	48.4	1	224	24.309	8.081	-0.17	√	1	Extracellular/Periplasmic
GhTLP84	GH_D11G3354	65897509	65898183	-	675	675	48	1	224	24.148	7.953	-0.213	√		Extracellular
GhTLP85	GH_D12G0332	4384039	4385743	+	1705	966	50	4	321	34.171	8.318	0.205	√		Extracellular/Periplasmic
GhTLP86	GH_D12G0401	5642115	5643331	-	1217	873	43.8	3	290	31.123	6.936	-0.033	√	1	Extracellular
GhTLP87	GH_D12G0609	10185330	10186506	-	1177	942	49	3	313	32.742	4.408	0.041	√	2	Extracellular
GhTLP88	GH_D12G2477	57254722	57255444	+	723	639	49.6	2	212	23.011	8.42	-0.159	√	1	Periplasmic
GhTLP89	GH_D12G2478	57258128	57261805	+	3678	729	49.7	2	242	26.615	7.453	-0.348	√		Extracellular
GhTLP90	GH_D12G2916	61044932	61045745	-	814	723	49.9	2	240	25.967	8.91	0.007	√	1	Periplasmic
GbTLP1	GB_A01G1086	20723362	20724525	-	1164	912	48.6	3	303	32.211	4.126	-0.092	√		Extracellular
GbTLP2	GB_A01G1087	20761669	20763416	-	1748	1023	49.1	3	340	36.079	5.342	-0.004		2	Extracellular
GbTLP3	GB_A01G1891	102416129	102418331	+	2203	915	50.1	4	304	32.625	8.438	0.047	√		Extracellular
GbTLP4	GB_A01G1892	102491110	102492372	+	1263	1065	50.3	3	354	36.382	4.22	-0.031	√	2	Extracellular
GbTLP5	GB_A02G0236	2427989	2429727	-	1739	909	45.2	3	302	32.238	4.729	0.088	√	1	Extracellular
GbTLP6	GB_A02G0800	14672986	14674036	+	1051	855	47.4	3	284	30.827	7.758	-0.057	√	1	Extracellular
GbTLP7	GB_A02G0964	28175467	28177946	+	2480	1053	49.3	2	350	37.836	4.775	-0.009		2	Extracellular
GbTLP8	GB_A02G1999	101539495	101540332	+	838	756	45.5	2	251	26.105	4.658	0.139	√		Extracellular
GbTLP9	GB_A03G0502	7366342	7366894	-	553	471	58	2	156	16.223	6.883	-0.035	√		Extracellular
GbTLP10	GB_A03G1430	76602957	76603906	+	950	744	48.8	2	247	25.763	4.477	0.134	√	1	Extracellular
GbTLP11	GB_A03G2369	106493933	106496357	+	2425	1110	49.2	4	369	38.015	4.198	-0.275	√	1	Extracellular
GbTLP12	GB_A03G2441	107070346	107071687	-	1342	732	42.8	2	243	25.974	4.663	-0.073	√		Extracellular
GbTLP13	GB_A04G0910	58319310	58320239	+	930	786	46.2	2	261	28.151	4.964	0.086	√		Extracellular/Periplasmic/OuterMembrane
GbTLP14	GB_A04G0912	58327689	58328546	-	858	726	46.8	2	241	25.534	6.814	0.067	√		Extracellular
GbTLP15	GB_A04G0913	58362220	58362880	-	661	525	50.5	2	174	17.939	4.268	0.197	√		Extracellular
GbTLP16	GB_A04G0915	58522901	58523723	+	823	618	47.2	3	205	21.362	4.626	0.129	√		Extracellular
GbTLP17	GB_A04G1066	67330710	67331546	-	837	738	45.9	2	245	25.782	7.965	0.069	√		Extracellular/Periplasmic
GbTLP18	GB_A05G0983	9058489	9059235	+	747	747	51.9	1	248	26.586	8.019	-0.007	√		Periplasmic
GbTLP19	GB_A05G1882	17942611	17944175	-	1565	936	49.9	3	311	32.434	4.323	-0.101	√		Extracellular
GbTLP20	GB_A05G1883	17967881	17969592	-	1712	948	49.3	3	315	33.304	4.559	-0.018	√		Extracellular
GbTLP21	GB_A05G1992	19106166	19107102	-	937	735	49.7	2	244	25.45	4.601	0.065	√	1	Extracellular
GbTLP22	GB_A05G2360	23439526	23440672	-	1147	852	45.2	3	283	30.667	7.393	-0.024	√		Extracellular
GbTLP23	GB_A05G2649	28050770	28051818	-	1049	738	51.2	2	245	25.151	4.174	0.096	√	1	Extracellular
GbTLP24	GB_A05G3920	97951577	97955667	+	4091	1116	46.3	4	371	40.735	6.151	-0.049	√	1	Extracellular/Periplasmic
GbTLP25	GB_A06G0027	191600	193494	-	1895	978	48	3	325	34.374	4.658	-0.066	√		Extracellular
GbTLP26	GB_A06G0028	204840	206452	-	1613	939	50.3	2	312	32.9	4.276	0.013	√	2	Extracellular
GbTLP27	GB_A09G1742	68892565	68893411	-	847	750	49.6	2	249	26.2	4.841	-0.18	√		Extracellular/Periplasmic
GbTLP28	GB_A09G2325	75125082	75126397	+	1316	897	48.2	2	298	31.819	7.027	0.046	√	1	Extracellular
GbTLP29	GB_A10G1045	20408154	20412515	-	4362	864	45.1	3	287	31.813	7.093	-0.105			Periplasmic
GbTLP30	GB_A10G2620	108429184	108430000	-	817	738	48.5	2	245	26.029	6.083	0.11	√	1	Periplasmic
GbTLP31	GB_A11G0034	320901	321710	+	810	810	50.9	1	269	29.356	8.859	0.106		2	Extracellular/Periplasmic
GbTLP32	GB_A11G0457	4009746	4010915	+	1170	933	49	3	310	32.631	5.551	-0.061	√	1	Extracellular
GbTLP33	GB_A11G1728	21327825	21331033	-	3209	2097	42.2	5	698	76.465	5.295	-0.29	√	1	OuterMembrane
GbTLP34	GB_A11G1730	21422218	21423792	-	1575	921	45.5	3	306	32.564	5.013	-0.018	√		Extracellular
GbTLP35	GB_A11G1833	23404323	23405463	-	1141	930	49.6	3	309	32.553	4.294	-0.028	√	1	Extracellular
GbTLP36	GB_A11G1834	23428382	23429680	-	1299	873	49.8	3	290	29.975	4.208	0.167	√		Extracellular
GbTLP37	GB_A12G0302	4748096	4820481	+	72386	2394	44.2	10	797	86.978	7.928	-0.19			OuterMembrane
GbTLP38	GB_A12G0378	6566450	6567889	-	1440	930	51.7	3	309	32.534	8.091	0.206	√		Extracellular/Periplasmic
GbTLP39	GB_A12G0616	13287757	13288933	-	1177	942	49.3	3	313	32.755	4.638	0.038	√	2	Extracellular
GbTLP40	GB_A12G2559	97087500	97089438	+	1939	1407	47.5	2	468	50.614	7.532	-0.246	√	2	Extracellular
GbTLP41	GB_A12G2560	97100487	97101215	+	729	729	48.8	1	242	26.415	7.453	-0.333	√		Extracellular
GbTLP42	GB_A12G2992	100924393	100925205	-	813	723	50.1	2	240	25.968	8.81	0.007	√	1	Periplasmic
GbTLP43	GB_D01G1163	16865775	16866938	-	1164	912	49	3	303	32.205	4.102	-0.059	√		Extracellular
GbTLP44	GB_D01G1166	16906286	16907867	-	1582	999	50.4	3	332	35.051	6.092	0.059		2	Extracellular
GbTLP45	GB_D01G1573	33502546	33503208	-	663	579	48.4	2	192	20.157	5.636	0.183	√		Extracellular
GbTLP46	GB_D01G1988	53572333	53573838	+	1506	945	50.3	3	314	33.535	8.525	0.108	√		Extracellular
GbTLP47	GB_D01G1990	53654434	53655719	+	1286	1065	50.1	3	354	36.398	4.261	-0.018	√	2	Extracellular
GbTLP48	GB_D02G0261	2886743	2888500	-	1758	912	45.1	3	303	32.246	4.926	0.044	√	1	Extracellular
GbTLP49	GB_D02G0861	12615233	12616318	+	1086	855	47.4	3	284	30.869	7.766	-0.093	√	1	Extracellular
GbTLP50	GB_D02G1012	19630914	19631846	+	933	744	48.4	2	247	25.698	4.477	0.138	√	1	Extracellular
GbTLP51	GB_D02G1058	22060666	22063264	+	2599	1023	50.3	3	340	35.858	4.885	-0.097		2	Extracellular
GbTLP52	GB_D02G2507	67834019	67835821	+	1803	1146	48.7	3	381	39.46	4.235	-0.225	√	1	Extracellular
GbTLP53	GB_D02G2584	68345132	68350710	-	5579	2265	43.8	10	754	81.98	7.82	-0.175		3	OuterMembrane
GbTLP54	GB_D03G0086	588695	590361	-	1667	876	45.8	3	291	30.4	4.899	0.195	√	2	Extracellular
GbTLP55	GB_D03G1482	46822548	46823300	+	753	753	56.3	1	250	26.922	6.971	-0.036	√		Periplasmic
GbTLP56	GB_D03G1752	50691692	50692366	-	675	675	49.6	1	224	24.341	6.222	-0.308	√		Extracellular/Periplasmic
GbTLP57	GB_D04G0539	8039502	8040340	-	839	765	46.8	2	254	27.835	7.084	-0.037	√	1	Periplasmic
GbTLP58	GB_D04G1262	40197111	40197989	+	879	735	46.8	2	244	26.074	4.268	-0.072	√		Extracellular/Periplasmic
GbTLP59	GB_D04G1264	40205377	40206233	-	857	726	47.1	2	241	25.502	5.78	0.125	√		Extracellular
GbTLP60	GB_D04G1265	40233656	40234524	-	869	732	49.6	2	243	25.173	4.675	0.092	√		Extracellular
GbTLP61	GB_D04G1266	40287587	40288410	+	824	726	47.4	2	241	25.029	5.551	0.077	√		Extracellular
GbTLP62	GB_D04G1437	45291602	45292438	-	837	738	46.3	2	245	25.796	7.965	0.1	√		Extracellular/Periplasmic
GbTLP63	GB_D05G0959	8004836	8005582	+	747	747	52.5	1	248	26.586	8.019	0.001	√		Periplasmic
GbTLP64	GB_D05G1907	16346591	16348271	-	1681	963	49.4	4	320	33.412	4.405	-0.123	√	1	Extracellular
GbTLP65	GB_D05G1909	16373213	16375400	-	2188	975	48.9	3	324	34.145	4.478	0.036	√		Extracellular
GbTLP66	GB_D05G2020	17339101	17340036	-	936	735	48.8	2	244	25.496	4.604	0.046	√	1	Extracellular
GbTLP67	GB_D05G2365	21142759	21143909	-	1151	852	45.1	3	283	30.67	7.393	-0.03	√		Extracellular
GbTLP68	GB_D05G2649	24649547	24650430	-	884	747	51.4	2	248	25.568	4.314	0.149	√	1	Extracellular
GbTLP69	GB_D06G0026	148414	150255	-	1842	1047	47.3	2	348	36.841	4.478	0.008		1	Extracellular
GbTLP70	GB_D06G0027	155897	157594	-	1698	936	51.3	2	311	32.651	4.204	0.028	√		Extracellular
GbTLP71	GB_D09G1575	44179312	44179986	-	675	675	50.1	1	224	23.527	4.48	-0.346			Extracellular
GbTLP72	GB_D09G2173	50114707	50116150	+	1444	897	48.4	2	298	31.824	7.224	0.039	√	2	Extracellular
GbTLP73	GB_D10G0938	11110918	11111771	+	854	762	45.8	2	253	27.677	7.452	-0.117	√		Periplasmic
GbTLP74	GB_D10G2576	63255481	63256294	-	814	735	48.4	2	244	25.853	7.105	0.089	√		Periplasmic
GbTLP75	GB_D11G0031	284857	285674	+	818	738	53.3	2	245	26.532	9.222	-0.07	√	1	Extracellular/Periplasmic
GbTLP76	GB_D11G0466	3652782	3653222	+	441	441	47.6	1	146	15.384	4.969	0.092		1	Extracellular
GbTLP77	GB_D11G0467	3665595	3666763	+	1169	933	48.7	3	310	32.652	5.586	-0.046	√	1	Extracellular
GbTLP78	GB_D11G1770	18085186	18089116	-	3931	2433	40.9	4	810	89.164	5.134	-0.247	√	2	OuterMembrane
GbTLP79	GB_D11G1774	18148239	18151686	-	3448	2067	40.8	5	688	75.255	7.28	-0.209	√	1	OuterMembrane
GbTLP80	GB_D11G1880	19694964	19696104	-	1141	930	49.8	3	309	32.517	4.191	-0.066	√	1	Extracellular
GbTLP81	GB_D11G1882	19718503	19719891	-	1389	963	48.4	3	320	33.464	4.452	0.162			Extracellular
GbTLP82	GB_D11G3398	66472802	66545284	-	72483	675	48.3	2	224	24.336	8.081	-0.182	√		Extracellular/Periplasmic
GbTLP83	GB_D11G3402	66645478	66685793	-	40316	2076	44.2	10	691	76.693	7.515	-0.117	√		OuterMembrane
GbTLP84	GB_D12G0337	4267434	4268876	+	1443	933	51.4	3	310	32.704	7.943	0.195	√		Extracellular/Periplasmic
GbTLP85	GB_D12G0407	5564019	5640732	-	76714	2394	44.4	10	797	86.813	8.16	-0.186			OuterMembrane
GbTLP86	GB_D12G0608	10086545	10087721	-	1177	942	49.3	3	313	32.726	4.408	0.049	√	2	Extracellular
GbTLP87	GB_D12G2561	56393466	56394896	+	1431	942	46	3	313	34.057	6.928	-0.241		1	Extracellular/Periplasmic
GbTLP88	GB_D12G2562	56397585	56398313	+	729	729	49.7	1	242	26.658	7.453	-0.336	√		Extracellular
GbTLP89	GB_D12G2564	56400544	56401272	+	729	729	49.4	1	242	26.543	7.68	-0.354	√		Extracellular
GbTLP90	GB_D12G3000	60107760	60108573	-	814	723	49.9	2	240	25.967	8.91	0.004	√	1	Periplasmic
GbTLP91	GB_scaffold9848_objG0001	628	1302	-	675	675	48	1	224	24.118	7.953	-0.202	√		Extracellular
GaTLP1	Ga01G1191	22977508	22978670	-	1163	912	48.5	3	303	32.269	4.19	-0.097	√		Extracellular
GaTLP2	Ga01G1194	23015482	23017230	-	1749	993	48.6	4	330	35.361	6.67	-0.005		2	Extracellular
GaTLP3	Ga01G1620	70473576	70474387	-	812	636	44.8	4	211	22.494	5.652	0.096	√		Extracellular
GaTLP4	Ga01G2360	106225430	106226182	-	753	753	56.2	1	250	26.952	7.119	-0.076	√		Periplasmic
GaTLP5	Ga01G2547	109471373	109472047	+	675	675	48.7	1	224	24.214	5.688	-0.313	√		Extracellular
GaTLP6	Ga02G0090	679787	681498	-	1712	876	46.2	3	291	30.369	4.577	0.21	√	2	Extracellular
GaTLP7	Ga02G1093	85641007	85643570	+	2564	873	50.1	4	290	31.149	8.746	-0.028	√		Extracellular
GaTLP8	Ga02G1094	85750820	85752082	+	1263	1065	50	3	354	36.469	4.22	-0.015	√	2	Extracellular
GaTLP9	Ga03G0272	2780924	2782715	-	1792	912	45.3	3	303	32.38	5.231	0.077	√	1	Extracellular
GaTLP10	Ga03G0873	16407325	16408375	+	1051	855	47.1	3	284	30.826	7.9	-0.057	√	1	Extracellular
GaTLP11	Ga03G1036	32854458	32856999	-	2542	948	49.7	3	315	33.662	5.236	-0.052	√	2	Extracellular
GaTLP12	Ga03G1159	52600426	52601369	+	944	744	48.7	2	247	25.768	4.277	0.142	√	1	Extracellular
GaTLP13	Ga03G2633	134538595	134540386	+	1792	1167	48.2	3	388	40.072	4.198	-0.174	√	2	Extracellular
GaTLP14	Ga03G2712	135091566	135093115	-	1550	867	41.5	3	288	31.066	6.221	0.011	√		Extracellular
GaTLP15	Ga04G0717	15764113	15764949	+	837	738	46.3	2	245	25.772	7.965	0.049	√		Extracellular/Periplasmic
GaTLP16	Ga04G0893	25690778	25691601	-	824	726	47	2	241	25.174	5.551	0.101	√		Extracellular
GaTLP17	Ga04G0896	26075814	26077769	+	1956	732	49.5	2	243	25.276	4.148	0.091			Extracellular
GaTLP18	Ga04G0897	26117290	26119695	+	2406	714	46.2	2	237	25.125	6.984	-0.037			Extracellular
GaTLP19	Ga04G0898	26123183	26127737	-	4555	1500	43.6	10	499	54.54	8.298	-0.557			Periplasmic
GaTLP20	Ga05G1023	8870481	8871227	+	747	747	51.8	1	248	26.614	8.019	0.002	√		Periplasmic
GaTLP21	Ga05G1969	17884125	17885805	-	1681	987	49	4	328	34.495	4.695	-0.127		1	Extracellular
GaTLP22	Ga05G1970	17910758	17913203	-	2446	936	48.6	3	311	33.224	4.459	-0.078	√		Extracellular
GaTLP23	Ga05G2084	19050123	19051058	-	936	735	49.7	2	244	25.447	4.801	0.041	√	1	Extracellular
GaTLP24	Ga05G2475	23774623	23775771	-	1149	852	45.1	3	283	30.639	7.393	-0.022	√		Extracellular
GaTLP25	Ga05G2762	28138263	28139154	-	892	738	51.2	2	245	25.151	4.174	0.096	√	1	Extracellular
GaTLP26	Ga06G0032	184002	186601	-	2600	978	48.3	3	325	34.361	4.798	-0.097			Extracellular
GaTLP27	Ga06G0033	191921	193512	-	1592	939	50.3	2	312	32.989	4.351	-0.004	√	2	Extracellular
GaTLP28	Ga09G1648	74100923	74102907	-	1985	729	48.7	2	242	25.586	4.841	-0.25	√		Extracellular
GaTLP29	Ga09G2300	80727965	80729283	+	1319	897	48.3	2	298	31.763	7.027	0.031	√	1	Extracellular
GaTLP30	Ga10G0271	3651539	3652860	+	1322	729	48.8	2	242	25.818	5.669	0.015			Periplasmic
GaTLP31	Ga10G1969	107386518	107387371	+	854	762	45.8	2	253	27.737	7.452	-0.117	√		Periplasmic
GaTLP32	Ga11G0510	6988543	6994033	+	5491	651	48.4	2	216	23.209	8.578	-0.319	√	1	Extracellular
GaTLP33	Ga11G2154	99216802	99218100	+	1299	873	49.9	3	290	29.975	4.208	0.167	√		Extracellular
GaTLP34	Ga11G2155	99237936	99240275	+	2340	960	49.7	3	319	33.529	4.131	-0.077		1	Extracellular
GaTLP35	Ga11G2266	101459145	101462282	+	3138	1002	46.3	6	333	35.104	4.789	-0.198			Extracellular
GaTLP36	Ga11G2269	101538038	101541561	+	3524	1686	40.4	2	561	62.223	5.925	-0.229			OuterMembrane
GaTLP37	Ga11G2271	101562641	101589480	+	26840	4113	39.6	29	1370	152.539	4.75	-0.404	√	2	OuterMembrane
GaTLP38	Ga11G3635	120421852	120423021	-	1170	933	49.1	3	310	32.714	6.138	-0.075	√	1	Extracellular
GaTLP39	Ga11G3636	120432264	120432884	-	621	435	45.5	4	144	15.233	6.735	0.335	√		Extracellular
GaTLP40	Ga11G4095	124205328	124206137	-	810	729	52.9	2	242	26.272	9.112	-0.105	√		Extracellular/Periplasmic
GaTLP41	Ga12G0087	701725	702537	+	813	723	50.1	2	240	25.982	8.81	0.016	√	1	Periplasmic
GaTLP42	Ga12G0525	4527450	4529190	-	1741	723	49	2	240	26.14	6.81	-0.273	√		Extracellular
GaTLP43	Ga12G0526	4530012	4532063	-	2052	708	49.6	2	235	25.661	6.212	-0.259	√		Extracellular
GaTLP44	Ga12G0527	4534953	4541347	-	6395	942	45.9	4	313	34.107	7.711	-0.293		1	Extracellular
GaTLP45	Ga12G0528	4541362	4541694	-	333	333	51.4	1	110	11.802	6.734	-0.034	√		Extracellular
GaTLP46	Ga12G2489	93175306	93176482	+	1177	942	49.3	3	313	32.725	4.638	0.046	√	2	Extracellular
GaTLP47	Ga14G1651	752904	754118	+	1215	873	43.8	3	290	31.201	5.283	-0.039	√	1	Extracellular
GaTLP48	Ga14G1841	132462	135585	-	3124	852	52	4	283	29.843	8.091	0.095	√		Extracellular
GrTLP1	Gorai.002G122900	17686265	17687428	-	1164	912	49.3	3	303	32.221	4.102	-0.048	√		Extracellular
GrTLP2	Gorai.002G123000	17708884	17710900	-	2017	999	50.6	3	332	34.946	5.995	0.052		2	Extracellular
GrTLP3	Gorai.002G160600	36103345	36104154	-	810	693	46.5	3	230	24.368	5.794	0.1	√		Extracellular
GrTLP4	Gorai.002G195400	52883682	52886236	+	2555	867	51.1	4	288	30.709	8.712	-0.017	√		Extracellular
GrTLP5	Gorai.002G195500	52959638	52961874	+	2237	1065	50	3	354	36.412	4.315	-0.009	√	2	Extracellular
GrTLP6	Gorai.003G009200	556357	558491	-	2135	876	45.5	3	291	30.4	4.899	0.195	√	2	Extracellular
GrTLP7	Gorai.003G134300	39220815	39221567	+	753	753	56.3	1	250	26.952	6.8	-0.055	√		Periplasmic
GrTLP8	Gorai.003G160400	42936522	42937509	-	988	675	49.5	2	224	24.401	6.673	-0.321	√		Extracellular/Periplasmic
GrTLP9	Gorai.005G030600	2736214	2738482	-	2269	912	45.1	3	303	32.328	5.211	0.068	√	1	Extracellular
GrTLP10	Gorai.005G090900	12253966	12255362	+	1397	855	47.3	3	284	30.859	7.758	-0.061	√	1	Extracellular
GrTLP11	Gorai.005G106400	19072696	19073968	+	1273	744	48.7	2	247	25.866	4.632	0.131	√	1	Extracellular
GrTLP12	Gorai.005G112000	20867295	20870362	+	3068	1053	49.7	2	350	37.602	4.766	0.015		2	Extracellular
GrTLP13	Gorai.005G253500	63116676	63118977	+	2302	1146	48.9	3	381	39.447	4.253	-0.242	√	1	Extracellular
GrTLP14	Gorai.005G260600	63577433	63579118	-	1686	867	41.4	3	288	31.084	6.457	0.01	√		Extracellular
GrTLP15	Gorai.006G160900	42078710	42079868	-	1159	735	49.7	2	244	25.657	4.636	-0.199	√		Extracellular
GrTLP16	Gorai.006G223100	47540891	47542601	+	1711	897	48.4	2	298	31.824	7.224	0.039	√	2	Extracellular
GrTLP17	Gorai.007G003900	328155	329852	+	1698	738	53.1	2	245	26.55	9.222	-0.078	√	1	Extracellular/Periplasmic
GrTLP18	Gorai.007G048800	3397628	3398743	+	1116	528	46	2	175	18.573	6.217	0.209	√		Extracellular
GrTLP19	Gorai.007G048900	3410030	3411748	+	1719	933	48.9	3	310	32.636	5.586	-0.063	√	1	Extracellular
GrTLP20	Gorai.007G182900	17443979	17448294	-	4316	2331	42.3	5	776	84.434	5.686	-0.233	√	1	OuterMembrane
GrTLP21	Gorai.007G183300	17508639	17511230	-	2592	1638	40.8	3	545	59.577	6.948	-0.214			OuterMembrane
GrTLP22	Gorai.007G193400	19011776	19013359	-	1584	930	49.9	3	309	32.503	4.191	-0.067	√	1	Extracellular
GrTLP23	Gorai.007G193600	19031358	19033260	-	1903	873	49.7	3	290	29.871	4.208	0.153	√		Extracellular
GrTLP24	Gorai.007G338200	56294559	56295233	-	675	675	48.4	1	224	24.309	8.081	-0.17	√	1	Extracellular/Periplasmic
GrTLP25	Gorai.007G338500	56352819	56353493	-	675	675	49	1	224	24.293	8.194	-0.175	√	1	Periplasmic
GrTLP26	Gorai.007G338600	56356414	56357088	-	675	675	48	1	224	24.217	8.081	-0.221	√		Extracellular
GrTLP27	Gorai.008G035200	4228503	4230565	+	2063	960	49	3	319	34.36	8.085	0.087	√		Extracellular
GrTLP28	Gorai.008G041700	5471817	5473544	-	1728	870	44.3	3	289	31.038	5.283	-0.029	√		Extracellular
GrTLP29	Gorai.008G062300	9979257	9980984	-	1728	942	49.4	3	313	32.738	4.486	0.059	√	2	Extracellular
GrTLP30	Gorai.008G244700	52978865	52979505	+	641	540	44.3	3	180	19.456	4.268	-0.235			Extracellular
GrTLP31	Gorai.008G244800	52979930	52980701	+	772	735	48.8	1	244	26.672	8.569	-0.273	√		Periplasmic
GrTLP32	Gorai.008G244900	52983309	52984194	+	886	729	49.8	1	242	26.642	7.453	-0.359	√		Extracellular
GrTLP33	Gorai.008G245000	52986272	52988418	+	2147	717	49.9	2	238	25.928	7.154	-0.269	√		Extracellular
GrTLP34	Gorai.008G289700	56444570	56446034	-	1465	723	49.7	2	240	25.967	8.91	0.007	√	1	Periplasmic
GrTLP35	Gorai.009G100600	7270441	7271564	+	1124	747	52.6	1	248	26.6	8.019	0.001	√		Periplasmic
GrTLP36	Gorai.009G194000	14911496	14913888	-	2393	963	49.6	4	320	33.426	4.487	-0.123	√	1	Extracellular
GrTLP37	Gorai.009G194100	14934805	14938129	-	3325	996	49	3	331	34.994	4.486	0.06	√	1	Extracellular
GrTLP38	Gorai.009G205200	15895865	15897395	-	1531	735	49.4	2	244	25.421	4.604	0.075	√	1	Extracellular
GrTLP39	Gorai.009G243400	19493299	19494677	-	1379	852	45	3	283	30.683	7.393	-0.04	√		Extracellular
GrTLP40	Gorai.009G274200	22971773	22973135	-	1363	747	51.7	2	248	25.404	4.233	0.157	√	1	Extracellular
GrTLP41	Gorai.009G412000	62530399	62531440	+	1042	735	47.3	2	244	26.166	4.523	-0.086	√		Extracellular/Periplasmic
GrTLP42	Gorai.009G412200	62538657	62539667	-	1011	726	47.1	2	241	25.52	5.78	0.102	√		Extracellular
GrTLP43	Gorai.009G412300	62568233	62569136	-	904	735	49.7	2	244	25.347	4.675	0.075	√		Extracellular
GrTLP44	Gorai.009G412400	62628082	62629056	+	975	726	47.4	2	241	25.011	5.551	0.064	√		Extracellular
GrTLP45	Gorai.010G003100	136766	139006	-	2241	978	48.2	3	325	34.332	4.677	-0.115	√		Extracellular
GrTLP46	Gorai.010G003200	143858	146133	-	2276	936	51.3	2	311	32.607	4.254	0.045	√		Extracellular
GrTLP47	Gorai.011G096100	10582226	10583390	+	1165	762	46.3	2	253	27.663	7.679	-0.132	√		Periplasmic
GrTLP48	Gorai.011G267400	59933356	59934469	-	1114	735	48.3	2	244	25.853	7.105	0.089	√		Periplasmic
GrTLP49	Gorai.012G057600	7874214	7875265	-	1052	765	47.1	2	254	27.806	7.238	-0.094	√	1	Periplasmic
GrTLP50	Gorai.012G105400	23666300	23667862	-	1563	738	46.6	2	245	25.754	7.965	0.059	√		Extracellular/Periplasmic
