# Supplementary material for: Comprehensive Genome-Wide Analysis of Thaumatin-Like Gene Family in Four Cotton Species and Functional Identification of GhTLP19 Involved in Regulating Tolerance to Verticillium dahlia and Drought
Source: Front Plant Sci. 2020 Oct 20;11:575015. doi: 10.3389/fpls.2020.575015 (PMC7606878; doi:10.3389/fpls.2020.575015)
Supplement: Supplementary Table 2 — Distribution of the major cis-elements in the promoter regions of the TLPs. The locations of these cis-elements were confirmed using the PlantCARE database. [file Table_2.XLSX]

## Sheet: Sheet1
	Table.S2 Distribution of major cis-elements in the promoter regions of TLPs. The location of these cis-elements were confirmed using plantCARE database.
	Gossypium arboreum
	GaTLP1	GaTLP2	GaTLP3	GaTLP4	GaTLP5	GaTLP6	GaTLP7	GaTLP8	GaTLP9	GaTLP10	GaTLP11	GaTLP12	GaTLP13	GaTLP14	GaTLP15	GaTLP16	GaTLP17	GaTLP18	GaTLP19	GaTLP20	GaTLP21	GaTLP22	GaTLP23	GaTLP24	GaTLP25	GaTLP26	GaTLP27	GaTLP28	GaTLP29	GaTLP30	GaTLP31	GaTLP32	GaTLP33	GaTLP34	GaTLP35	GaTLP36	GaTLP37	GaTLP38	GaTLP39	GaTLP40	GaTLP41	GaTLP42	GaTLP43	GaTLP44	GaTLP45	GaTLP46	GaTLP47	GaTLP48
3-AF3 binding site
AACA_motif		1																1
AAGAA-motif			2		1		2		1	1	1	1		1	2			3		2		1	2	5	1	1	2		3	2		1	1		1				3	2						4	2	2
A-box	1				1					1			1		1				1							1						1	1			1	1					4
ABRE	2			1	6	1	1	1	7	3	1		1	2			5			2	3	1	3	4	1		2		2	3	3	1	7	1		1	2	4		1	3	1		3	2		3
AC-I																							1			1		1																			1
AC-II
AP-1
ACTCATCCT sequence
ARE	3	3	2	1	1	1	6	1		2	1		2		1	12		2		5	2	3	3	4	4	3		3	1	2	3		1	1	3	2	2	6	4	1	1	10	3	2	2		1	1
as-1	1	3	1	1	2			2	2		1	1	2	1					1	1	2	1		1	1	2		2		2	1		2	1				2	1	1		4		3	3		1
AT-rich element	1		1									1								1			1				1	1				1			1				1		1	1				1
AT-rich sequence	1			1	2																								1	1											1
AuxRR-core										1	1							1			1																		1		1					1
Box S																									1
CARE																												1												1
CAT-box		1		2	1			1				1			1	3																1	1	1				1		1				1	2
CCAAT-box		1																	1							1	1													1		1		1	1
CCGTCC motif					1					1			1		1				1							1						1	1			1	1					3
CCGTCC-box
CGTCA-motif	1	3	1	1	2			2	2		1	1	2	1					1	1	2	1		1	1	2		2		2	1		2	1				2	1	1		4		3	3		1
circadian		2								1																						1		1								1
CTAG-motif							1
DRE																															1
DRE core	1					1														1		1											1			1				1
DRE1											1						1						1	1																		1
E2Fb
ERE	5	1	1	6	4	4		2	3	1	4	5	5		4	4		3	1	8	1	1	3	5	3		5		7		3	1	5		1	5		1	5	2	4	1	9	1	2		2
F-box					1																						1					1
GARE-motif			1										1	3				1			1					1				1							1	1
GC-motif								1
GCN4_motif							1								1			1				1								2	1							1	2	1						1
HD-Zip 1		1																																												1
LTR		1				1				1		1	1						1	1	2								2	1		1			1				1	1		2	1	3	3			1
MBSI			1				1																																		1			1	1			2
MYB	3	1	2	3	1	3	5	3	2	2	5	3	5	7	1	6	7	2	2		4	7	2	4	3	3	3	2	2	1	2	3	3		3	6	5	4	2	6	2	1		1	1	7	1	6
Myb	1	2		1		2	1			2		1		3	1	1			1	2	2	3		1	1	2	2			3	5	1	1			3	2	1	1	1		4		1	1	2	2	1
MYB recognition site																			1							1	1													1		1		1	1
Myc		1						1			1		1			1	1		1		1		2						1						2	1	2	1					3
MYC	4	2	6	5	6	6	9	3	1	2	2	4	3		2	1	6	10	3	1	4	5	4	4	3	3	2	2	2	4	5	2	4	5	6	3	4	4	4	6	1	3	3	2	2	5	3	4
O2-site				1	1	1		1		1	1		1					1					1		1					1		2	1	2					1	1		3						2
OCT																										1
P-box				1					1					1	1		2	1										1			2	1					2										1	1
RY-element											1																							2	1
STRE	1		1			2	2	3	3	2	3	2	2	2	3	10	6		2	1	1	4	2	2	3		1	1	1	2		2	4	4	3	1	3	2		4	1	2	4	1		4	1	1
TATC-box									1				1			1	1				1		1			1								1										1	1
TCA		3	1		1			1										1		2		1				1	5	1		1	1		2	1	1	2		1	1	1		4	2		1	1	1
TCA-element		1	2	2			1	1		1			1	2	1		1	3				1	2	1		1	1	1		1				2			1			1							2
TC-rich repeats	2	3	1		1	2	2			1	1	1		1		1		1												1							2	1	2	3	1							1
telo-box
TGA-box														1																				1					1					1	1
TGACG-motif	1	3	1	1	2			2	2		1	1	2	1					1	1	2	1		1	1	2		2		2	1		2	1				2	1	1		4		3	3		1
TGA-element	1		1											1		1			1						1											1					1			1	1
W-box				1		4	1	1	2	2	1		2	1	3				1	1	1	1	1		1		2	3	1		1			1		1		3		1		1		1		2
WRE3				2							2	1		1	1				2	1		1	1	1			1	1		2	1	2			2					2						1	1
WUN-motif	2	1		1					1	2		1						3		1	3						1		3					1	2	2	2			2					1
MSA-like
re2f-1
SARE
H-box
L-box
HD-Zip 3
HSE																																							1
3-AF1 binding site																								1	1
AAAC-motif								1
ACA-motif																														1
ACE	1								1																	1							1
AE-box			2				1					1		1			1															2	1			1	1	1	3							3
AT1-motif				1	2				1	1			1					1									1	1								1
ATC-motif				1											1								1							1												1	1
ATCT-motif	1			1		1		1				1											2	1	1		1		1					1	1		1		1			1	2				1
Box 4	6	1	5	6	7	1		6	3	2	2	4	2	2		8		4	4	4	2	6	2	1	5	7	7	4	6			8	6	2	3	3	1	1	3	1	5	2	8	4	4	1	2	4
Box II																																				1
Box II -like sequence
CAG-motif																																			1
chs-CMA1a				1					1			1									1		1						1									1	1									1
chs-CMA2a						1												1																						1
chs-Unit 1 m1											1
GA-motif					2		1						1				1			1																1			1		1
Gap-box			1					1				1						2				1						1										1
GATA-motif	1	1		1				2	1	2	2	2	1		1				1	1			3				1	2			1	1	2			1	1	1	2			1	1
G-Box					3		1	1	3											1	1	1	1	2	1		1		1	2	1		1				1	1			3			2	1
G-box	5			1	2			1	3	4	1		1	2			1				2			1			1			2	1		6	1			1	4		1		1				1	3
GT1-motif	2			1		1	1	2	1	2	1	2	1	2	1	8	2		4		3	4	3	2	1	2	2		2	1		2	2	1		2	2	1	1				1	1	1		1	4
GTGGC-motif									1														1
I-box	1					1	1	1	1		3						5					1							1	2		1		2	1	1		2				2				1
LAMP-element	1												1													1			1														1
L-box
LS7
MRE	1				1		1				2						1		1	1	1	1	1				1	1			1				1			1	1	2	1	1
sp1															1		1							1
TCCC-motif							1			1																1		1		1																	1	1
TCT-motif		2		2		1		2	1		2		2	4		1			1			1	3								1				1		2		1	2			1			2
4cl-CMA1b
[truncated: 231 more columns]
