# Supplementary material for: Comprehensive Genome-Wide Analysis of Thaumatin-Like Gene Family in Four Cotton Species and Functional Identification of GhTLP19 Involved in Regulating Tolerance to Verticillium dahlia and Drought
Source: Front Plant Sci. 2020 Oct 20;11:575015. doi: 10.3389/fpls.2020.575015 (PMC7606878; doi:10.3389/fpls.2020.575015)
Supplement: Supplementary Table 3 — List of the identified TFBSs in the putative promoter regions of the GhTLP gene family using PlantTFDB 4.0. [file Table_3.XLSX]

## Sheet: Sheet1
Table.S3 List of identified TFBSs in the putative promoter regions of GhTLP gene family using PlantTFDB 4.0
Gene_name	TF_family	TF_name	TF_locus	start	stop	strand	score	p-value	q-value	matched sequence
GhTLP1	NAC	NAC056	Gh_A01G0497	1227	1243	-	7.53968	4.58e-05	0.679	ATTCATGAGCAAGAAAA
GhTLP1	bZIP	HBP-1b(c1)	Gh_A01G1655	1769	1783	+	8.69841	6.43e-05	0.755	TAAAATGACGTGGTC
GhTLP1	Dof	DOF3.5	Gh_A01G1713	47	57	+	11.2857	8.87e-05	0.464	GATAAAGTAGA
GhTLP1	bHLH	BHLH72	Gh_A03G0607	453	467	+	14.7083	3.9e-06	0.132	TGGACAGCCATGTGG
GhTLP1	YABBY	CRC	Gh_A03G0924	1463	1470	+	11.3333	9.55e-05	1	TATGATTA
GhTLP1	ERF	ERF3	Gh_A04G0106	1892	1906	-	6.52381	8.24e-05	0.261	TGTCGGCTGATCTGC
GhTLP1	TCP	TCP4	Gh_A04G0316	19	28	+	9.7957	6.16e-05	0.396	AAGGCACCAC
GhTLP1	SBP	SPL9	Gh_A04G1331	84	94	-	12.8095	1.16e-05	1	ATTGTACGGAA
GhTLP1	bHLH	BHLH122	Gh_A05G0559	350	358	+	12.9785	2.67e-05	0.424	CCAACTTGG
GhTLP1	bHLH	BHLH122	Gh_A05G0559	429	437	-	11.7849	4.28e-05	0.424	CCAACTTGA
GhTLP1	TCP	TCP2	Gh_A05G1236	21	28	+	16.098	4.11e-06	0.18	GGCACCAC
GhTLP1	TCP	TCP2	Gh_A05G1236	1755	1762	+	12.5588	4.64e-06	0.18	GGGCCCCC
GhTLP1	bZIP	BZIP53	Gh_A05G1641	1769	1783	+	9.36508	1.6e-05	0.226	TAAAATGACGTGGTC
GhTLP1	ERF	RAP2-1	Gh_A05G1769	1895	1907	-	10.7778	2.61e-05	0.344	ATGTCGGCTGATC
GhTLP1	WRKY	WRKY7	Gh_A05G1774	97	110	-	7.55556	6.99e-05	0.767	AGATTTGACTTGTT
GhTLP1	TALE	KNAP2	Gh_A05G1857	1938	1957	+	10.4865	2.56e-05	0.0617	CCTTTCATTTCCGTTTCTGT
GhTLP1	TALE	KNAP2	Gh_A05G1857	472	491	-	7.41892	8.51e-05	0.094	TCCGTTACCTCCCTAACGAC
GhTLP1	ERF	RAP2-4	Gh_A05G1961	1899	1908	+	10.871	8.19e-05	0.394	AGCCGACATC
GhTLP1	ERF	RAP2-4	Gh_A05G1961	23	32	+	10.7204	8.99e-05	0.394	CACCACCCGA
GhTLP1	ERF	DREB2D	Gh_A05G2194	1583	1597	-	9.14286	4.35e-05	0.177	CTGCCTTCACCATTG
GhTLP1	ERF	DREB2D	Gh_A05G2194	1892	1906	+	7.28571	8.97e-05	0.232	GCAGATCAGCCGACA
GhTLP1	Dof	DOF3.6	Gh_A05G2599	189	209	+	11	7.31e-05	0.0953	CTCACTTTTGTTTGTTTTTGA
GhTLP1	Dof	DOF3.6	Gh_A05G2599	108	128	+	10.875	7.94e-05	0.0976	TCTTCTCTTTCAATTCTTTTT
GhTLP1	Dof	DOF3.6	Gh_A05G2599	5	25	-	10.8281	8.18e-05	0.0976	GTGCCTTTTTATTCCTTTCGC
GhTLP1	TCP	TCP20	Gh_A05G2936	1754	1762	+	12.2581	2.16e-05	0.213	AGGGCCCCC
GhTLP1	TCP	TCP20	Gh_A05G2936	1755	1763	+	10.6989	5e-05	0.213	GGGCCCCCT
GhTLP1	TCP	TCP20	Gh_A05G2936	20	28	+	10.6129	5.31e-05	0.218	AGGCACCAC
GhTLP1	TCP	TCP20	Gh_A05G2936	1753	1761	-	9.82796	8.17e-05	0.279	GGGGCCCTG
GhTLP1	C2H2	Gtf3a	Gh_A05G3867	1945	1963	+	7.82576	8.41e-05	0.0598	TTTCCGTTTCTGTCTCCTC
GhTLP1	bHLH	BHLH74	Gh_A06G0223	455	475	-	7.58333	7.39e-05	0.481	CGACAGTTCCACATGGCTGTC
GhTLP1	WRKY	WRKY50	Gh_A06G0764	96	108	-	11.5397	4.79e-05	0.685	ATTTGACTTGTTC
GhTLP1	WRKY	WRKY11	Gh_A06G2118	97	110	-	10.7937	4.8e-05	0.777	AGATTTGACTTGTT
GhTLP1	ERF	ERF003	Gh_A07G0251	479	497	+	6.12698	9.51e-05	0.18	GGGAGGTAACGGAGTTTAA
GhTLP1	ARF	ARF2	Gh_A07G0411	1899	1908	+	12.9206	1.39e-05	0.538	AGCCGACATC
GhTLP1	ARF	ARF2	Gh_A07G0411	1953	1962	-	11.0317	9.37e-05	0.681	AGGAGACAGA
GhTLP1	Dof	DOF5.4	Gh_A07G0522	1555	1568	-	11.746	5.34e-05	0.345	TAAAAAGTTGAAAA
GhTLP1	TCP	TCP1	Gh_A07G1572	1734	1763	-	7.34615	1.34e-05	0.135	AGGGGGCCCTGTCAAATTTTTCATTTAACT
GhTLP1	TCP	TCP1	Gh_A07G1572	1752	1781	+	3.87179	3.66e-05	0.152	ACAGGGCCCCCTGACAGTAAAATGACGTGG
GhTLP1	TCP	TCP1	Gh_A07G1572	1735	1764	-	0.294872	9.85e-05	0.211	CAGGGGGCCCTGTCAAATTTTTCATTTAAC
GhTLP1	MYB	MYB59	Gh_A07G1617	1475	1488	-	13.6349	1.26e-05	0.482	TTTGGTAGGTATAG
GhTLP1	WRKY	WRKY21	Gh_A07G1912	98	108	+	9.57143	8.6e-05	0.759	ACAAGTCAAAT
GhTLP1	bZIP	BZIP43	Gh_A08G0476	1771	1782	+	1.79487	5.84e-05	0.532	AAATGACGTGGT
GhTLP1	bZIP	CPRF1	Gh_A08G1122	1769	1783	-	5.04762	7.87e-05	0.457	GACCACGTCATTTTA
GhTLP1	MYB_related	RVE5	Gh_A08G1186	1596	1606	-	14.3175	1.08e-05	0.589	AGATATTTTCT
GhTLP1	MYB	MYB46	Gh_A08G1308	22	32	-	12.9365	1.85e-05	0.2	TCGGGTGGTGC
GhTLP1	bZIP	HBP-1a	Gh_A08G1385	455	469	+	4.47619	7.18e-05	0.441	GACAGCCATGTGGAA
GhTLP1	ERF	ERF038	Gh_A08G1516	1892	1906	-	13.4286	1.08e-05	0.239	TGTCGGCTGATCTGC
GhTLP1	ERF	ERF025	Gh_A08G1612	1895	1909	-	14	1.07e-05	0.32	TGATGTCGGCTGATC
GhTLP1	AP2	BBM	Gh_A08G2008	1	20	+	11.6795	4.08e-05	0.0471	AAAAGCGAAAGGAATAAAAA
GhTLP1	MYB	MYB86	Gh_A08G2287	1870	1890	+	11.4444	4.49e-05	0.495	ATATAGAGTATGGTTGGTATG
GhTLP1	MYB	MYB86	Gh_A08G2287	1476	1496	-	9.8254	9.5e-05	0.495	CAAACTCCTTTGGTAGGTATA
GhTLP1	ERF	CRF2	Gh_A08G2409	1898	1905	+	9.27957	7.41e-05	0.384	CAGCCGAC
GhTLP1	bHLH	PIF5	Gh_A09G0075	460	467	-	13.8507	2.05e-05	0.281	CCACATGG
GhTLP1	bZIP	TGA21	Gh_A09G0903	1772	1782	+	7.60317	7.25e-05	0.831	AATGACGTGGT
GhTLP1	MYB_related	RVE8	Gh_A09G1504	1595	1606	-	14.7619	2.63e-06	0.214	AGATATTTTCTG
GhTLP1	ERF	DREB2A	Gh_A09G2423	1893	1909	+	15.9365	3.37e-06	0.239	CAGATCAGCCGACATCA
GhTLP1	Dof	DOF1.5	Gh_A10G0348	7	27	+	11.7619	4.53e-05	0.168	GAAAGGAATAAAAAGGCACCA
GhTLP1	Dof	DOF1.5	Gh_A10G0348	581	601	+	11.254	6.68e-05	0.187	TGAAACAAACAAAAGTGACTA
GhTLP1	Dof	DOF1.5	Gh_A10G0348	187	207	-	11.1746	7.08e-05	0.19	AAAAACAAACAAAAGTGAGTA
GhTLP1	ERF	RAP2-12	Gh_A10G0471	1895	1915	-	5.12698	9.04e-05	0.249	GAAATTTGATGTCGGCTGATC
GhTLP1	Dof	DOF3.4	Gh_A10G0838	1547	1567	+	12.4762	2.41e-05	0.089	AGGATTTGTTTTCAACTTTTT
GhTLP1	ERF	RAP2-3	Gh_A10G1483	1898	1905	+	10.233	8.34e-05	0.414	CAGCCGAC
GhTLP1	bZIP	RF2b	Gh_A10G1607	454	464	-	10.4762	6.61e-05	0.716	CATGGCTGTCC
GhTLP1	bZIP	RF2b	Gh_A10G1607	348	358	-	10.4127	6.75e-05	0.716	CCAAGTTGGCA
GhTLP1	bZIP	HBP-1b(c1)	Gh_A10G1678	1772	1786	+	7.55556	6.46e-05	1	AATGACGTGGTCTTT
GhTLP1	ERF	ABI4	Gh_A10G2156	1753	1762	+	14.0706	8.81e-06	0.15	CAGGGCCCCC
GhTLP1	SBP	SBP1	Gh_A10G2217	85	92	+	15.1667	1.1e-05	1	TCCGTACA
GhTLP1	MIKC_MADS	AG	Gh_A10G2220	1942	1960	+	10.5	9.12e-05	0.412	TCATTTCCGTTTCTGTCTC
GhTLP1	ERF	DREB1D	Gh_A11G0080	1897	1909	-	16.4444	1.89e-06	0.168	TGATGTCGGCTGA
GhTLP1	TCP	TCP9	Gh_A11G0759	1753	1762	+	13.6667	8.63e-06	0.227	CAGGGCCCCC
GhTLP1	TCP	TCP9	Gh_A11G0759	1753	1762	-	11.5591	2.97e-05	0.256	GGGGGCCCTG
GhTLP1	TCP	TCP9	Gh_A11G0759	19	28	+	9.46237	9.03e-05	0.298	AAGGCACCAC
GhTLP1	WRKY	WRKY22	Gh_A11G0833	98	110	+	10.746	5.41e-05	0.76	ACAAGTCAAATCT
GhTLP1	SBP	SPL1	Gh_A11G0943	85	94	-	9.39806	5.92e-05	1	ATTGTACGGA
GhTLP1	bHLH	BHLH62	Gh_A11G1301	460	467	-	9.05376	9.09e-05	0.522	CCACATGG
GhTLP1	bZIP	BZIP53	Gh_A11G1675	1769	1783	+	5.22222	7.24e-05	0.453	TAAAATGACGTGGTC
GhTLP1	bHLH	SPT	Gh_A11G1781	459	467	+	11.2581	6.06e-05	0.482	GCCATGTGG
GhTLP1	bHLH	SPT	Gh_A11G1781	1774	1782	-	10.7527	8.08e-05	0.482	ACCACGTCA
GhTLP1	MYB	RAX3	Gh_A11G1913	1881	1893	+	-0.474359	7.48e-05	0.261	GGTTGGTATGTGC
GhTLP1	Trihelix	GTL2	Gh_A11G2296	611	620	-	10.693	9.55e-05	1	TACGGTAAAC
GhTLP1	Trihelix	pyrH	Gh_A11G2872	482	495	+	16.0317	2.35e-06	0.662	AGGTAACGGAGTTT
GhTLP1	MYB_related	MYB1R1	Gh_A11G2875	952	961	-	11.5484	8.29e-05	1	TTGGATATGC
GhTLP1	ARF	ARF8	Gh_A12G0483	1900	1908	-	13.4043	8.12e-06	0.824	GATGTCGGC
GhTLP1	MYB	ODO1	Gh_A12G0527	1475	1487	-	13.4359	1.8e-05	0.427	TTGGTAGGTATAG
GhTLP1	MYB	ODO1	Gh_A12G0527	1879	1891	+	11.859	4.43e-05	0.524	ATGGTTGGTATGT
GhTLP1	MYB	ODO1	Gh_A12G0527	1573	1585	-	10.1538	9.11e-05	0.622	TTGTTTGGTATAC
GhTLP1	MIKC_MADS	J	Gh_A12G0775	1943	1957	+	10.6667	4.67e-05	0.441	CATTTCCGTTTCTGT
GhTLP1	MIKC_MADS	SOC1	Gh_A12G0936	1945	1965	+	16.3235	1.21e-06	0.006	TTTCCGTTTCTGTCTCCTCTC
GhTLP1	MIKC_MADS	SOC1	Gh_A12G0936	1939	1959	+	12.2941	3.31e-05	0.0344	CTTTCATTTCCGTTTCTGTCT
GhTLP1	MIKC_MADS	SOC1	Gh_A12G0936	1936	1956	+	12.0882	3.76e-05	0.0362	CTCCTTTCATTTCCGTTTCTG
GhTLP1	MIKC_MADS	SOC1	Gh_A12G0936	1937	1957	+	11.9265	4.15e-05	0.0383	TCCTTTCATTTCCGTTTCTGT
GhTLP1	ERF	ERF023	Gh_A12G1015	1897	1911	-	7.84127	5.78e-05	0.472	TTTGATGTCGGCTGA
GhTLP1	ERF	ERF054	Gh_A12G1267	1886	1905	-	10	3.42e-05	0.172	GTCGGCTGATCTGCACATAC
GhTLP1	C2H2	IDD4	Gh_A12G1411	192	208	-	8.34921	8.03e-05	0.517	CAAAAACAAACAAAAGT
GhTLP1	TCP	TCP15	Gh_A12G1522	18	30	-	7.22222	6.3e-05	0.385	GGGTGGTGCCTTT
GhTLP1	TCP	TCP5	Gh_A12G1657	21	28	+	10.2059	2.2e-05	0.39	GGCACCAC
GhTLP1	TCP	TCP5	Gh_A12G1657	505	512	+	9.4902	5.52e-05	0.415	GTGACCAC
GhTLP1	TCP	TCP5	Gh_A12G1657	277	284	-	9.4902	5.52e-05	0.415	GTGACCAC
GhTLP1	MYB	MYB98	Gh_A12G2485	479	493	+	10.4921	9.82e-05	1	GGGAGGTAACGGAGT
GhTLP1	ERF	CRF4	Gh_A12G2705	1580	1600	-	3.65672	9.59e-05	0.151	TTTCTGCCTTCACCATTGTTT
GhTLP1	MYB	MYB44	Gh_A13G0670	1941	1953	+	10.6282	9.15e-05	1	TTCATTTCCGTTT
GhTLP1	MYB	MYB44	Gh_A13G0670	485	497	-	10.5513	9.47e-05	1	TTAAACTCCGTTA
GhTLP1	bHLH	BHLH80	Gh_A13G1001	428	438	+	12.4444	2.44e-05	0.361	TTCAAGTTGGC
GhTLP1	bHLH	BHLH80	Gh_A13G1001	349	359	-	12.3651	2.6e-05	0.361	TCCAAGTTGGC
GhTLP1	Dof	DOF2.4	Gh_A13G2218	1554	1568	+	12.6984	2.32e-05	0.228	GTTTTCAACTTTTTA
GhTLP1	SBP	SPL4	Gh_D01G0457	84	93	-	11.8495	4.68e-05	1	TTGTACGGAA
GhTLP1	SBP	SPL14	Gh_D01G0839	85	95	+	16	1.36e-06	0.483	TCCGTACAATT
GhTLP1	ARF	ARF5	Gh_D01G0951	1900	1909	+	13.0317	2.17e-05	0.54	GCCGACATCA
GhTLP1	ZF-HD	ZHD5	Gh_D01G0982	1308	1318	+	11.8333	4.3e-05	1	ATGTGATTAAC
GhTLP1	ZF-HD	ZHD5	Gh_D01G0982	640	650	+	11.5455	5.94e-05	1	AAGTAATTAGC
GhTLP1	GRAS	GAIPB	Gh_D01G1446	1947	1966	-	13.5507	1.05e-05	0.0519	TGAGAGGAGACAGAAACGGA
GhTLP1	GRAS	GAIPB	Gh_D01G1446	189	208	-	12.8116	1.81e-05	0.0621	CAAAAACAAACAAAAGTGAG
GhTLP1	GRAS	GAIPB	Gh_D01G1446	1941	1960	-	10.9275	6.45e-05	0.0962	GAGACAGAAACGGAAATGAA
GhTLP1	GRAS	GAIPB	Gh_D01G1446	580	599	+	10.5362	8.22e-05	0.106	CTGAAACAAACAAAAGTGAC
GhTLP1	GRAS	GAIPB	Gh_D01G1446	1783	1802	-	10.4638	8.6e-05	0.107	TGAATAAAGACCAAAGAAAG
GhTLP1	MYB	MYB308	Gh_D01G1631	1476	1490	-	11.7619	6.11e-05	0.541	CCTTTGGTAGGTATA
GhTLP1	MYB	MYB308	Gh_D01G1631	1876	1890	+	11.619	6.86e-05	0.552	AGTATGGTTGGTATG
GhTLP1	bHLH	BHLH130	Gh_D01G1910	349	359	+	14.0556	1.33e-05	0.308	GCCAACTTGGA
GhTLP1	bHLH	BHLH130	Gh_D01G1910	428	438	-	12.9167	2.67e-05	0.376	GCCAACTTGAA
GhTLP1	Dof	DOF3.5	Gh_D01G1964	47	57	+	11.2857	8.87e-05	0.464	GATAAAGTAGA
GhTLP1	ERF	ERF1B	Gh_D02G0430	1892	1919	+	2.61905	4.79e-05	0.197	GCAGATCAGCCGACATCAAATTTCTTTG
GhTLP1	YABBY	CRC	Gh_D02G1305	1463	1470	+	11.3333	9.55e-05	1	TATGATTA
GhTLP1	MIKC_MADS	FBP2	Gh_D02G1502	1945	1957	-	11.6716	4.79e-05	0.308	ACAGAAACGGAAA
GhTLP1	bHLH	BPE	Gh_D02G1714	454	474	+	11.0952	3.61e-05	0.339	GGACAGCCATGTGGAACTGTC
GhTLP1	bHLH	BPE	Gh_D02G1714	453	473	-	10.3968	4.72e-05	0.339	ACAGTTCCACATGGCTGTCCA
GhTLP1	ERF	ERF008	Gh_D03G0220	1893	1909	-	8.69841	2.73e-05	0.414	TGATGTCGGCTGATCTG
GhTLP1	WRKY	WRKY29	Gh_D03G0682	98	108	+	11.0476	6.94e-05	0.794	ACAAGTCAAAT
GhTLP1	C2H2	JKD	Gh_D04G1096	189	208	+	9.61905	7.65e-05	0.506	CTCACTTTTGTTTGTTTTTG
GhTLP1	bHLH	BHLH122	Gh_D05G0688	347	360	+	13.9524	1.47e-05	0.325	ATGCCAACTTGGAT
GhTLP1	bHLH	BHLH122	Gh_D05G0688	427	440	-	12.619	3.24e-05	0.395	ATGCCAACTTGAAT
GhTLP1	Dof	DOF2.2	Gh_D05G0940	1548	1568	+	12.1905	3.45e-05	0.119	GGATTTGTTTTCAACTTTTTA
GhTLP1	WRKY	WRKY28	Gh_D05G1432	98	110	-	11.5238	6.4e-05	0.728	AGATTTGACTTGT
GhTLP1	bZIP	ABF2	Gh_D05G1946	1771	1788	-	4.71429	5.47e-05	0.402	AGAAAGACCACGTCATTT
GhTLP1	ERF	RAP2-1	Gh_D05G1963	1895	1907	-	10.7778	2.61e-05	0.344	ATGTCGGCTGATC
GhTLP1	LBD	LOB	Gh_D05G2414	1944	1964	+	6.98413	5.27e-05	0.135	ATTTCCGTTTCTGTCTCCTCT
GhTLP1	TCP	TCP23	Gh_D05G2610	1754	1763	+	9.13592	3.3e-05	0.236	AGGGCCCCCT
GhTLP1	TCP	TCP23	Gh_D05G2610	1752	1761	-	6.91262	8.01e-05	0.268	GGGGCCCTGT
GhTLP1	WRKY	WRKY11	Gh_D06G1121	97	110	-	10.7937	4.8e-05	0.778	AGATTTGACTTGTT
GhTLP1	WRKY	WRKY40	Gh_D06G1966	96	110	-	12.1746	4.36e-05	0.672	AGATTTGACTTGTTC
GhTLP1	ERF	ERF017	Gh_D07G0130	1895	1908	-	9.77778	6.07e-05	0.391	GATGTCGGCTGATC
GhTLP1	ERF	SHN3	Gh_D07G0277	477	497	-	3.01471	7.98e-05	0.106	TTAAACTCCGTTACCTCCCTA
GhTLP1	ERF	SHN3	Gh_D07G0278	477	497	-	3.01471	7.98e-05	0.105	TTAAACTCCGTTACCTCCCTA
GhTLP1	ERF	ERF003	Gh_D07G0308	479	497	+	6.12698	9.51e-05	0.18	GGGAGGTAACGGAGTTTAA
GhTLP1	MYB_related	RVE7	Gh_D07G0614	1597	1608	+	14.2857	1.4e-05	0.621	GAAAATATCTTT
GhTLP1	MYB	MYB12	Gh_D07G1261	1477	1486	+	14.8817	8.04e-06	0.572	ATACCTACCA
GhTLP1	MYB	MYB12	Gh_D07G1261	302	311	+	11.8602	2.91e-05	0.782	TTACCTTCCT
GhTLP1	MYB	MYB12	Gh_D07G1261	1880	1889	-	11.1613	4.93e-05	0.782	ATACCAACCA
GhTLP1	WRKY	WRKY47	Gh_D07G1299	96	114	-	11.3333	5.37e-05	0.817	GAGAAGATTTGACTTGTTC
GhTLP1	MYB	MYB86	Gh_D07G1305	1876	1890	-	13.2698	1.68e-05	0.231	CATACCAACCATACT
GhTLP1	MYB	MYB86	Gh_D07G1305	1476	1490	+	11.619	4.85e-05	0.377	TATACCTACCAAAGG
GhTLP1	ERF	ERF034	Gh_D07G1484	1895	1909	-	11.6667	2.54e-05	0.375	TGATGTCGGCTGATC
GhTLP1	MYB	MYB4	Gh_D07G1491	1880	1900	-	12.1429	2.76e-05	0.156	CTGATCTGCACATACCAACCA
GhTLP1	bHLH	PIF1	Gh_D07G1543	1768	1781	+	10.875	4.18e-05	0.615	GTAAAATGACGTGG
GhTLP1	bZIP	BZIP43	Gh_D07G1800	1774	1781	+	15.9785	6.64e-06	0.182	TGACGTGG
GhTLP1	bZIP	BZIP43	Gh_D07G1800	1607	1614	+	9.29032	9.01e-05	0.718	TTACGTGT
GhTLP1	MYB	MYB48	Gh_D07G1816	1475	1488	-	13.6349	1.26e-05	0.482	TTTGGTAGGTATAG
GhTLP1	MYB	MYB30	Gh_D07G2090	1821	1835	+	10.5556	7e-05	0.212	GTTCCAACTTCCATT
GhTLP1	MYB	MYB39	Gh_D08G1449	1876	1890	+	13.4127	1.41e-05	0.306	AGTATGGTTGGTATG
GhTLP1	MYB	MYB39	Gh_D08G1449	1476	1490	-	12.3333	2.74e-05	0.364	CCTTTGGTAGGTATA
GhTLP1	HD-ZIP	HAT2	Gh_D08G1807	562	572	-	11.3438	8.48e-05	0.886	TTTAATCATTT
GhTLP1	MYB	MYB86	Gh_D08G2445	1870	1890	+	11.4444	4.49e-05	0.494	ATATAGAGTATGGTTGGTATG
GhTLP1	MYB	MYB86	Gh_D08G2445	1476	1496	-	9.8254	9.5e-05	0.494	CAAACTCCTTTGGTAGGTATA
GhTLP1	MYB		Gh_D08G2456	1877	1897	-	11.1429	2.97e-05	0.192	ATCTGCACATACCAACCATAC
GhTLP1	bZIP	HY5	Gh_D08G2461	1769	1783	+	13.2222	7.9e-06	0.187	TAAAATGACGTGGTC
GhTLP1	ERF	ERF017	Gh_D08G2565	1895	1908	-	9.77778	6.07e-05	0.387	GATGTCGGCTGATC
GhTLP1	MYB	MYB46	Gh_D09G1082	1477	1486	-	12.1667	3.96e-05	0.618	TGGTAGGTAT
GhTLP1	Dof	DOF5.6	Gh_D09G1624	7	27	+	12.4603	2.66e-05	0.119	GAAAGGAATAAAAAGGCACCA
GhTLP1	Dof	DOF5.6	Gh_D09G1624	187	207	-	10.9206	9.3e-05	0.181	AAAAACAAACAAAAGTGAGTA
GhTLP1	TCP	TCP19	Gh_D09G1703	1753	1762	+	13.2473	1.37e-05	0.259	CAGGGCCCCC
GhTLP1	TCP	TCP19	Gh_D09G1703	19	28	+	10.5914	7.16e-05	0.292	AAGGCACCAC
GhTLP1	ARF	ARF3	Gh_D10G0266	1898	1907	-	9.81373	7.99e-05	0.91	ATGTCGGCTG
GhTLP1	ARF	ARF1	Gh_D10G0803	1900	1907	+	14.4471	2.05e-05	0.469	GCCGACAT
GhTLP1	MYB	MYB12	Gh_D10G1741	1477	1486	-	13.2136	1.75e-05	0.53	TGGTAGGTAT
GhTLP1	ERF	ABI4	Gh_D10G2404	1753	1762	+	14.0706	8.81e-06	0.15	CAGGGCCCCC
GhTLP1	MYB_related	RVE6	Gh_D11G0117	1596	1606	-	14.4762	1.08e-05	0.551	AGATATTTTCT
GhTLP1	bHLH	BIM1	Gh_D11G0373	453	466	-	4.85714	8.28e-05	0.473	CACATGGCTGTCCA
GhTLP1	SBP	SPL13B	Gh_D11G0401	84	94	-	15.3651	2.13e-06	0.758	ATTGTACGGAA
GhTLP1	TCP	TCP9	Gh_D11G0887	1753	1762	+	13.6667	8.63e-06	0.229	CAGGGCCCCC
GhTLP1	TCP	TCP9	Gh_D11G0887	1753	1762	-	11.5591	2.97e-05	0.257	GGGGGCCCTG
GhTLP1	TCP	TCP9	Gh_D11G0887	19	28	+	9.46237	9.03e-05	0.3	AAGGCACCAC
GhTLP1	WRKY	WRKY22	Gh_D11G0976	98	110	+	10.746	5.41e-05	0.765	ACAAGTCAAATCT
GhTLP1	SBP	SPL1	Gh_D11G1088	85	93	-	11.9709	3.96e-05	1	TTGTACGGA
GhTLP1	bZIP	BZIP53	Gh_D11G1147	1769	1783	+	9.5873	1.82e-05	0.28	TAAAATGACGTGGTC
GhTLP1	WRKY	WRKY1	Gh_D11G1536	1749	1759	+	13.1529	1.14e-05	0.41	TTGACAGGGCC
GhTLP1	WRKY	WRKY15	Gh_D11G1963	98	108	+	10.5714	9.39e-05	0.794	ACAAGTCAAAT
GhTLP1	MYB	RAX3	Gh_D11G2061	1881	1893	+	-0.474359	7.48e-05	0.26	GGTTGGTATGTGC
GhTLP1	NAC	NAM-2	Gh_D11G2469	1771	1785	+	10.9048	9.27e-05	0.909	AAATGACGTGGTCTT
GhTLP1	bZIP	CPRF2	Gh_D11G2561	1771	1782	+	12.871	2.27e-05	0.387	AAATGACGTGGT
GhTLP1	bHLH	PIF3	Gh_D11G2839	458	467	+	15.381	5.45e-06	0.242	AGCCATGTGG
GhTLP1	LBD	LBD6	Gh_D11G3076	1942	1962	+	7.73016	5.2e-05	0.164	TCATTTCCGTTTCTGTCTCCT
GhTLP1	ERF	DREB2F	Gh_D11G3136	19	29	+	5.49206	8.42e-05	0.238	AAGGCACCACC
GhTLP1	MYB	MYB308	Gh_D12G0316	1476	1490	-	11.7619	6.11e-05	0.542	CCTTTGGTAGGTATA
GhTLP1	MYB	MYB308	Gh_D12G0316	1876	1890	+	11.619	6.86e-05	0.553	AGTATGGTTGGTATG
GhTLP1	bZIP	GBF1	Gh_D12G0618	1774	1783	+	12.5806	1.8e-05	0.255	TGACGTGGTC
GhTLP1	MIKC_MADS	J	Gh_D12G0778	1943	1957	+	10.6667	4.67e-05	0.443	CATTTCCGTTTCTGT
GhTLP1	ERF	ERF13	Gh_D12G0959	1896	1910	+	12.5714	7.49e-06	0.152	ATCAGCCGACATCAA
GhTLP1	MYB_related	LHY	Gh_D12G1185	1597	1606	-	14.3492	5.03e-06	0.447	AGATATTTTC
GhTLP1	NAC	NAC073	Gh_D12G1407	109	123	+	10.2857	9.49e-05	0.742	CTTCTCTTTCAATTC
GhTLP1	TCP	TCP20	Gh_D12G1425	20	29	+	11.4951	3.15e-05	0.211	AGGCACCACC
GhTLP1	TCP	TCP20	Gh_D12G1425	1754	1763	+	11.2039	3.69e-05	0.211	AGGGCCCCCT
GhTLP1	TCP	TCP20	Gh_D12G1425	1755	1764	+	9.4466	9.21e-05	0.276	GGGCCCCCTG
GhTLP1	Dof	CDF3	Gh_D12G1755	583	601	+	11.0317	7.81e-05	0.244	AAACAAACAAAAGTGACTA
GhTLP1	Dof	CDF3	Gh_D12G1755	9	27	+	10.9841	8.07e-05	0.246	AAGGAATAAAAAGGCACCA
GhTLP1	TCP	TCP5	Gh_D12G1814	21	28	+	10.2059	2.2e-05	0.389	GGCACCAC
GhTLP1	TCP	TCP5	Gh_D12G1814	505	512	+	9.4902	5.52e-05	0.413	GTGACCAC
GhTLP1	TCP	TCP5	Gh_D12G1814	277	284	-	9.4902	5.52e-05	0.413	GTGACCAC
GhTLP1	ERF	ERF5	Gh_D12G2134	1583	1597	-	6.50794	8.24e-05	0.193	CTGCCTTCACCATTG
GhTLP1	ERF	CRF4	Gh_D12G2688	1580	1600	-	3.65672	9.59e-05	0.151	TTTCTGCCTTCACCATTGTTT
GhTLP1	MYB	MYB44	Gh_D13G0784	1941	1953	+	10.6282	9.15e-05	1	TTCATTTCCGTTT
GhTLP1	MYB	MYB44	Gh_D13G0784	485	497	-	10.5513	9.47e-05	1	TTAAACTCCGTTA
GhTLP1	ERF	ERF4	Gh_D13G1555	1895	1909	+	6.65079	4.37e-05	0.28	GATCAGCCGACATCA
GhTLP1	ERF	DREB2F	Gh_Sca004932G06	19	29	+	5.49206	8.42e-05	0.239	AAGGCACCACC
GhTLP1	WRKY	WRKY33	Gh_Sca005978G01	98	108	+	10.9206	8.38e-05	0.752	ACAAGTCAAAT
GhTLP10	ERF	ERF7	Gh_A01G0650	55	75	+	11.4762	1.3e-05	0.0787	CCCCCACCCCCACCCCCACCC
GhTLP10	ERF	ERF7	Gh_A01G0650	52	72	+	10.7619	1.84e-05	0.0898	ACCCCCCCACCCCCACCCCCA
GhTLP10	ERF	ERF7	Gh_A01G0650	58	78	+	10.1905	2.41e-05	0.0978	CCACCCCCACCCCCACCCCAA
GhTLP10	ERF	ERF7	Gh_A01G0650	49	69	+	7.49206	8.12e-05	0.164	TCCACCCCCCCACCCCCACCC
GhTLP10	BBR-BPC	BPC6	Gh_A01G0913	79	99	+	9.72222	1.39e-06	0.0265	CTCCCACGTTCTCTCCTTCTC
GhTLP10	BBR-BPC	BPC6	Gh_A01G0913	81	101	+	8	2.59e-06	0.033	CCCACGTTCTCTCCTTCTCAA
GhTLP10	BBR-BPC	BPC6	Gh_A01G0913	38	58	+	7.47222	3.12e-06	0.0365	CCCACTTTCTCTCCACCCCCC
GhTLP10	BBR-BPC	BPC6	Gh_A01G0913	36	56	+	5.36111	6.43e-06	0.0493	ATCCCACTTTCTCTCCACCCC
GhTLP10	BBR-BPC	BPC6	Gh_A01G0913	34	54	+	3.88889	1.04e-05	0.0538	CCATCCCACTTTCTCTCCACC
GhTLP10	BBR-BPC	BPC6	Gh_A01G0913	15	35	+	2.36111	1.7e-05	0.0613	ATTTTTTACTCTCTCCATCCC
GhTLP10	BBR-BPC	BPC6	Gh_A01G0913	87	107	+	-0.736111	4.32e-05	0.102	TTCTCTCCTTCTCAATCCCAA
GhTLP10	BBR-BPC	BPC6	Gh_A01G0913	13	33	+	-2	6.22e-05	0.121	TTATTTTTTACTCTCTCCATC
GhTLP10	BBR-BPC	BPC6	Gh_A01G0913	17	37	+	-2.13889	6.47e-05	0.121	TTTTTACTCTCTCCATCCCAT
GhTLP10	BBR-BPC	BPC6	Gh_A01G0913	77	97	+	-2.34722	6.86e-05	0.123	AACTCCCACGTTCTCTCCTTC
GhTLP10	BBR-BPC	BPC6	Gh_A01G0913	1927	1947	+	-3.5	9.45e-05	0.142	ATCTTTCCATTTCCCTGCATC
GhTLP10	BBR-BPC	BPC6	Gh_A01G0913	85	105	+	-3.55556	9.59e-05	0.143	CGTTCTCTCCTTCTCAATCCC
GhTLP10	CPP	TCX2	Gh_A02G0324	748	760	+	9.72381	8.15e-05	0.325	ACAAATTTTAAGT
GhTLP10	C2H2	STOP1	Gh_A02G0617	725	739	+	10.75	6.47e-05	0.394	ACCCACATCAGTAAA
GhTLP10	C2H2	STOP1	Gh_A02G0617	68	82	+	10.5781	7.19e-05	0.394	CCCCACCCCAACTCC
GhTLP10	MIKC_MADS	PMADS2	Gh_A02G0736	1929	1942	-	11.2698	5.06e-05	0.187	AGGGAAATGGAAAG
GhTLP10	ERF	ABR1	Gh_A02G1312	56	74	-	7.22222	6.98e-05	0.245	GGTGGGGGTGGGGGTGGGG
GhTLP10	ERF	ERF021	Gh_A02G1737	56	75	+	17.7188	3.91e-07	0.0114	CCCCACCCCCACCCCCACCC
GhTLP10	ERF	ERF021	Gh_A02G1737	53	72	+	11.5781	1.46e-05	0.0691	CCCCCCCACCCCCACCCCCA
GhTLP10	NAC	NAC045	Gh_A03G0024	1983	1997	-	12.3968	2.77e-05	0.572	TGCTTTGCGAGGAAG
GhTLP10	ERF	ERF105	Gh_A03G0524	56	70	-	4.96825	5.31e-05	0.228	GGGGTGGGGGTGGGG
GhTLP10	ERF	ERF105	Gh_A03G0524	62	76	-	4.96825	5.31e-05	0.228	GGGGTGGGGGTGGGG
GhTLP10	bHLH	BHLH72	Gh_A03G0607	75	89	+	11.0833	1.96e-05	0.34	CCAACTCCCACGTTC
GhTLP10	bHLH	BHLH72	Gh_A03G0607	1234	1248	-	8.30556	5.2e-05	0.375	AGGATAGACATGTGG
GhTLP10	YABBY	CRC	Gh_A03G0924	1562	1569	+	11.3333	9.55e-05	1	TATGATTA
GhTLP10	TCP	TCP7	Gh_A03G1464	265	275	+	4.36508	8.57e-05	0.439	GAGGGACCCCT
GhTLP10	MYB_related	TRB1	Gh_A03G1597	143	151	-	13.0896	3.74e-05	0.638	ATTAGGTTG
GhTLP10	G2-like	LUX	Gh_A03G2087	572	585	+	10.4655	9.35e-05	0.946	CGATGATTTGGTGA
GhTLP10	TCP	TCP4	Gh_A04G0316	1898	1907	-	12.8495	1.46e-05	0.34	TTAGGACCAC
GhTLP10	TCP	TCP4	Gh_A04G0316	717	726	+	11.5699	2.78e-05	0.385	CTGGTACCAC
GhTLP10	NAC	JUB1	Gh_A04G0414	162	178	+	5.84615	9.28e-05	1	TGTCTTTATGTAGCCGC
GhTLP10	bHLH	BHLH66	Gh_A05G0416	81	90	+	11.1915	6.16e-05	0.464	CCCACGTTCT
GhTLP10	bHLH	BHLH66	Gh_A05G0416	81	90	-	11.1915	6.16e-05	0.464	AGAACGTGGG
GhTLP10	EIL	EIL3	Gh_A05G0554	537	557	+	9.69231	6.7e-05	0.635	GCAACCAGGTTCAAATTCAGA
GhTLP10	TCP	TCP2	Gh_A05G1236	267	274	+	10.3627	3.37e-05	0.24	GGGACCCC
GhTLP10	TCP	TCP2	Gh_A05G1236	719	726	+	8.83333	6.6e-05	0.268	GGTACCAC
GhTLP10	bZIP	BZIP53	Gh_A05G1641	1720	1734	-	3.65079	8.82e-05	0.434	GTAGATTATGAGGCA
GhTLP10	ERF	RAP2-1	Gh_A05G1769	55	67	-	6.77778	6.82e-05	0.406	GTGGGGGTGGGGG
GhTLP10	ERF	RAP2-1	Gh_A05G1769	61	73	-	6.77778	6.82e-05	0.406	GTGGGGGTGGGGG
GhTLP10	TALE	KNAP2	Gh_A05G1857	46	65	+	23.1081	8.24e-09	0.00042	CTCTCCACCCCCCCACCCCC
GhTLP10	TALE	KNAP2	Gh_A05G1857	42	61	+	16.9189	9.12e-07	0.00955	CTTTCTCTCCACCCCCCCAC
GhTLP10	TALE	KNAP2	Gh_A05G1857	38	57	+	13.2432	7.14e-06	0.0288	CCCACTTTCTCTCCACCCCC
GhTLP10	TALE	KNAP2	Gh_A05G1857	45	64	+	12.3514	1.1e-05	0.0389	TCTCTCCACCCCCCCACCCC
GhTLP10	TALE	KNAP2	Gh_A05G1857	54	73	+	12.0541	1.27e-05	0.0426	CCCCCCACCCCCACCCCCAC
GhTLP10	TALE	KNAP2	Gh_A05G1857	51	70	+	11.0541	2e-05	0.0524	CACCCCCCCACCCCCACCCC
GhTLP10	TALE	KNAP2	Gh_A05G1857	57	76	+	8.66216	5.36e-05	0.0802	CCCACCCCCACCCCCACCCC
GhTLP10	TALE	KNAP2	Gh_A05G1857	174	193	-	8.59459	5.5e-05	0.0808	TGTACCCTTTCCTTCGCGGC
GhTLP10	TALE	KNAP2	Gh_A05G1857	40	59	+	8.55405	5.59e-05	0.0817	CACTTTCTCTCCACCCCCCC
GhTLP10	TALE	KNAP2	Gh_A05G1857	48	67	+	7.77027	7.49e-05	0.0897	CTCCACCCCCCCACCCCCAC
GhTLP10	TALE	KNAP2	Gh_A05G1857	85	104	+	7.01351	9.82e-05	0.0993	CGTTCTCTCCTTCTCAATCC
GhTLP10	ERF	DREB2D	Gh_A05G2194	58	72	+	9.44444	3.84e-05	0.174	CCACCCCCACCCCCA
GhTLP10	bHLH	BIM2	Gh_A05G2652	670	684	+	8.68254	4.68e-05	0.363	CATGTGATTTTGACG
GhTLP10	TCP	TCP20	Gh_A05G2936	265	273	-	11.086	4.26e-05	0.213	GGGTCCCTC
GhTLP10	TCP	TCP13	Gh_A05G3219	1896	1908	-	7.25	2.59e-05	0.329	GTTAGGACCACTT
GhTLP10	TCP	TCP13	Gh_A05G3219	1013	1025	+	5.83333	3.79e-05	0.329	AGAGGGATCACAT
GhTLP10	C2H2	Gtf3a	Gh_A05G3867	55	73	+	22.2727	1.63e-08	0.00138	CCCCCACCCCCACCCCCAC
GhTLP10	C2H2	Gtf3a	Gh_A05G3867	58	76	+	19.8258	9.1e-08	0.00356	CCACCCCCACCCCCACCCC
GhTLP10	C2H2	Gtf3a	Gh_A05G3867	61	79	+	18.7273	1.89e-07	0.00356	CCCCCACCCCCACCCCAAC
GhTLP10	C2H2	Gtf3a	Gh_A05G3867	1971	1989	+	18.0985	2.84e-07	0.00356	TCTCAACCCCTTCTTCCTC
GhTLP10	C2H2	Gtf3a	Gh_A05G3867	52	70	+	16.5379	7.55e-07	0.00658	ACCCCCCCACCCCCACCCC
GhTLP10	C2H2	Gtf3a	Gh_A05G3867	53	71	+	15.9697	1.07e-06	0.00764	CCCCCCCACCCCCACCCCC
GhTLP10	C2H2	Gtf3a	Gh_A05G3867	67	85	+	15.7348	1.23e-06	0.00807	CCCCCACCCCAACTCCCAC
GhTLP10	C2H2	Gtf3a	Gh_A05G3867	47	65	+	15.5455	1.38e-06	0.00833	TCTCCACCCCCCCACCCCC
GhTLP10	C2H2	Gtf3a	Gh_A05G3867	49	67	+	14.7727	2.17e-06	0.0104	TCCACCCCCCCACCCCCAC
GhTLP10	C2H2	Gtf3a	Gh_A05G3867	50	68	+	14.1591	3.08e-06	0.0127	CCACCCCCCCACCCCCACC
GhTLP10	C2H2	Gtf3a	Gh_A05G3867	56	74	+	13.2197	5.24e-06	0.0173	CCCCACCCCCACCCCCACC
GhTLP10	C2H2	Gtf3a	Gh_A05G3867	1883	1901	-	13.053	5.74e-06	0.0182	CCACTTCCTCTACCCCATG
GhTLP10	C2H2	Gtf3a	Gh_A05G3867	64	82	+	12.6288	7.25e-06	0.0205	CCACCCCCACCCCAACTCC
GhTLP10	C2H2	Gtf3a	Gh_A05G3867	39	57	+	11.8106	1.13e-05	0.0258	CCACTTTCTCTCCACCCCC
GhTLP10	C2H2	Gtf3a	Gh_A05G3867	41	59	+	11.3939	1.41e-05	0.0282	ACTTTCTCTCCACCCCCCC
GhTLP10	C2H2	Gtf3a	Gh_A05G3867	44	62	+	11.2803	1.49e-05	0.0287	TTCTCTCCACCCCCCCACC
GhTLP10	C2H2	Gtf3a	Gh_A05G3867	73	91	+	11.2197	1.54e-05	0.0287	CCCCAACTCCCACGTTCTC
GhTLP10	C2H2	Gtf3a	Gh_A05G3867	38	56	+	10.2803	2.51e-05	0.0368	CCCACTTTCTCTCCACCCC
GhTLP10	C2H2	Gtf3a	Gh_A05G3867	90	108	+	10.1061	2.74e-05	0.0385	TCTCCTTCTCAATCCCAAC
GhTLP10	C2H2	Gtf3a	Gh_A05G3867	46	64	+	9.9697	2.94e-05	0.0399	CTCTCCACCCCCCCACCCC
GhTLP10	C2H2	Gtf3a	Gh_A05G3867	79	97	+	9.84091	3.14e-05	0.0405	CTCCCACGTTCTCTCCTTC
GhTLP10	C2H2	Gtf3a	Gh_A05G3867	45	63	+	9.13636	4.46e-05	0.0474	TCTCTCCACCCCCCCACCC
GhTLP10	C2H2	Gtf3a	Gh_A05G3867	63	81	+	8.89394	5.02e-05	0.0509	CCCACCCCCACCCCAACTC
GhTLP10	C2H2	Gtf3a	Gh_A05G3867	24	42	+	8.78788	5.29e-05	0.0509	TCTCTCCATCCCATCCCAC
GhTLP10	C2H2	Gtf3a	Gh_A05G3867	81	99	+	8.64394	5.68e-05	0.0529	CCCACGTTCTCTCCTTCTC
GhTLP10	C2H2	Gtf3a	Gh_A05G3867	30	48	+	8.5303	6e-05	0.0544	CATCCCATCCCACTTTCTC
GhTLP10	C2H2	Gtf3a	Gh_A05G3867	33	51	+	8.35606	6.53e-05	0.0554	CCCATCCCACTTTCTCTCC
GhTLP10	C2H2	Gtf3a	Gh_A05G3867	51	69	+	8.30303	6.69e-05	0.0558	CACCCCCCCACCCCCACCC
GhTLP10	C2H2	Gtf3a	Gh_A05G3867	1974	1992	+	8.23485	6.92e-05	0.0564	CAACCCCTTCTTCCTCGCA
GhTLP10	C2H2	Gtf3a	Gh_A05G3867	87	105	+	8.18182	7.1e-05	0.0569	TTCTCTCCTTCTCAATCCC
GhTLP10	C2H2	Gtf3a	Gh_A05G3867	42	60	+	8.10606	7.36e-05	0.058	CTTTCTCTCCACCCCCCCA
GhTLP10	C2H2	Gtf3a	Gh_A05G3867	1886	1904	-	7.88636	8.17e-05	0.0595	GGACCACTTCCTCTACCCC
GhTLP10	C2H2	Gtf3a	Gh_A05G3867	26	44	+	7.7197	8.85e-05	0.0612	TCTCCATCCCATCCCACTT
GhTLP10	C2H2	Gtf3a	Gh_A05G3867	43	61	+	7.67424	9.04e-05	0.0616	TTTCTCTCCACCCCCCCAC
GhTLP10	C2H2	Gtf3a	Gh_A05G3867	23	41	+	7.58333	9.44e-05	0.063	CTCTCTCCATCCCATCCCA
GhTLP10	bHLH	BHLH74	Gh_A06G0223	664	684	-	8.25	6.05e-05	0.443	CGTCAAAATCACATGATGATA
GhTLP10	ERF	ERF012	Gh_A06G0359	52	71	+	19.2381	2.22e-07	0.0279	ACCCCCCCACCCCCACCCCC
GhTLP10	ERF	ERF012	Gh_A06G0359	46	65	+	14.0159	4.56e-06	0.115	CTCTCCACCCCCCCACCCCC
GhTLP10	ERF	ERF012	Gh_A06G0359	38	57	+	12.7778	7.68e-06	0.135	CCCACTTTCTCTCCACCCCC
GhTLP10	ERF	ERF012	Gh_A06G0359	55	74	+	8.69841	3.05e-05	0.209	CCCCCACCCCCACCCCCACC
GhTLP10	ERF	ERF012	Gh_A06G0359	711	730	+	6.03175	6.44e-05	0.257	ATAGTTCTGGTACCACCCAC
GhTLP10	ERF	ERF012	Gh_A06G0359	58	77	+	5.98413	6.52e-05	0.257	CCACCCCCACCCCCACCCCA
GhTLP10	ERF	ERF012	Gh_A06G0359	49	68	+	4.61905	9.45e-05	0.257	TCCACCCCCCCACCCCCACC
GhTLP10	ERF	ERF012	Gh_A06G0359	812	831	+	4.46032	9.87e-05	0.258	TTGATTTTGCTTGCACCAAC
GhTLP10	ERF	ERF091	Gh_A06G1176	57	73	-	7.09524	2.44e-05	0.132	GTGGGGGTGGGGGTGGG
GhTLP10	ERF	ERF091	Gh_A06G1176	51	67	-	4.46032	5.45e-05	0.197	GTGGGGGTGGGGGGGTG
GhTLP10	G2-like	PHL1	Gh_A06G1719	294	306	+	13.2063	2.15e-05	1	AAAGGAATATTTC
GhTLP10	Trihelix	GT-2	Gh_A06G1734	12	26	+	10.6716	9.78e-05	0.89	ATTATTTTTTACTCT
GhTLP10	ERF	ERF003	Gh_A07G0251	54	72	-	10.619	1.58e-05	0.0904	TGGGGGTGGGGGTGGGGGG
GhTLP10	ERF	ERF003	Gh_A07G0251	57	75	-	8.80952	3.38e-05	0.124	GGGTGGGGGTGGGGGTGGG
GhTLP10	ERF	ERF003	Gh_A07G0251	60	78	-	7.55556	5.56e-05	0.146	TTGGGGTGGGGGTGGGGGT
GhTLP10	ERF	ERF003	Gh_A07G0251	46	64	-	7.14286	6.51e-05	0.155	GGGGTGGGGGGGTGGAGAG
GhTLP10	YABBY	YAB1	Gh_A07G1363	1560	1569	-	10.5894	3.04e-05	0.818	TAATCATAAT
GhTLP10	YABBY	YAB1	Gh_A07G1363	424	433	-	10.4967	4.71e-05	0.818	CAATAATAAT
GhTLP10	TCP	TCP1	Gh_A07G1572	247	276	-	13.859	1.53e-06	0.0682	GAGGGGTCCCTCGCCTTATTTATCCAGCAT
GhTLP10	MYB_related	RVE5	Gh_A08G1186	1744	1754	+	11.127	9.12e-05	1	AGATTTTTTTT
GhTLP10	GATA	GATA4	Gh_A08G1235	550	564	-	10.7619	8.12e-05	0.827	TCGGTGATCTGAATT
GhTLP10	MYB	MYB46	Gh_A08G1308	824	834	-	14.4444	5.17e-06	0.16	TCGGTTGGTGC
GhTLP10	MYB	MYB46	Gh_A08G1308	310	320	+	13.8095	1.03e-05	0.16	GTGGTTGTTGC
GhTLP10	MYB	MYB46	Gh_A08G1308	723	733	-	12.0635	3.25e-05	0.254	GATGTGGGTGG
GhTLP10	MYB	MYB46	Gh_A08G1308	75	85	-	11.9683	3.42e-05	0.255	GTGGGAGTTGG
GhTLP10	MYB	MYB46	Gh_A08G1308	58	68	-	11.8413	3.77e-05	0.255	GGTGGGGGTGG
GhTLP10	MYB	MYB46	Gh_A08G1308	64	74	-	11.8413	3.77e-05	0.255	GGTGGGGGTGG
GhTLP10	MYB	MYB46	Gh_A08G1308	50	60	-	11.0159	6.95e-05	0.314	TGGGGGGGTGG
GhTLP10	MYB	MYB46	Gh_A08G1308	720	730	-	10.5873	9e-05	0.316	GTGGGTGGTAC
GhTLP10	NAC	NAC045	Gh_A08G1428	1983	1997	-	12.3968	2.77e-05	0.572	TGCTTTGCGAGGAAG
GhTLP10	AP2	BBM	Gh_A08G2008	1241	1260	-	10.1154	9.56e-05	0.0706	AATAACAAATGAAGGATAGA
GhTLP10	MYB	MYB86	Gh_A08G2287	823	843	-	12.9206	2.02e-05	0.495	ACATATATTTCGGTTGGTGCA
GhTLP10	ERF	CRF2	Gh_A08G2409	172	179	+	9.04301	8.83e-05	0.386	TAGCCGCG
GhTLP10	bHLH	PIF5	Gh_A09G0075	1020	1027	+	13.2985	2.82e-05	0.314	TCACATGC
GhTLP10	bHLH	PIF5	Gh_A09G0075	1234	1241	+	10.2239	6.8e-05	0.489	CCACATGT
GhTLP10	GATA	GATA1	Gh_A09G0518	56	70	-	15.8209	2.17e-06	0.0403	GGGGTGGGGGTGGGG
GhTLP10	GATA	GATA1	Gh_A09G0518	62	76	-	15.8209	2.17e-06	0.0403	GGGGTGGGGGTGGGG
GhTLP10	GATA	GATA1	Gh_A09G0518	673	687	+	9.0597	9.54e-05	0.264	GTGATTTTGACGACG
GhTLP10	C2H2	STOP1	Gh_A09G0835	717	734	+	10.9412	4.69e-05	0.872	CTGGTACCACCCACATCA
GhTLP10	Nin-like	RKD1	Gh_A09G2142	1925	1943	+	10.5556	3.02e-05	0.324	CCATCTTTCCATTTCCCTG
GhTLP10	Nin-like	RKD1	Gh_A09G2142	1886	1904	-	9.85714	4.15e-05	0.331	GGACCACTTCCTCTACCCC
GhTLP10	Nin-like	RKD1	Gh_A09G2142	322	340	+	7.92063	9.49e-05	0.442	GAGACGTTTCAACTTTGAA
GhTLP10	G2-like	PHL1	Gh_A10G0008	1125	1133	+	12.9583	1.44e-05	0.553	AAGAAAACA
GhTLP10	ERF	RAP2-12	Gh_A10G0471	55	75	-	9.4127	1.99e-05	0.14	GGGTGGGGGTGGGGGTGGGGG
GhTLP10	ERF	RAP2-12	Gh_A10G0471	61	81	-	4.95238	9.57e-05	0.259	GAGTTGGGGTGGGGGTGGGGG
GhTLP10	WOX	WUS	Gh_A10G0884	998	1008	-	13.7821	1.11e-05	0.617	TCATTCATACA
GhTLP10	WOX	WUS	Gh_A10G0884	1002	1012	-	10.5641	9.12e-05	0.767	TAAATCATTCA
GhTLP10	C2H2	ZAT5	Gh_A10G1798	306	316	+	11.4286	4.13e-05	0.262	CAGTGTGGTTG
GhTLP10	ERF	ABI4	Gh_A10G2156	51	60	+	10.2588	7.89e-05	0.296	CACCCCCCCA
GhTLP10	ERF	ABI4	Gh_A10G2156	59	68	+	9.90588	9.27e-05	0.313	CACCCCCACC
GhTLP10	ERF	ABI4	Gh_A10G2156	65	74	+	9.90588	9.27e-05	0.313	CACCCCCACC
GhTLP10	MYB	MYB44	Gh_A11G0440	828	838	+	11.5714	7.39e-05	0.862	CAACCGAAATA
GhTLP10	LBD	LBD2	Gh_A11G0562	1977	1991	-	13.5238	1.15e-05	0.635	GCGAGGAAGAAGGGG
GhTLP10	LBD	LBD2	Gh_A11G0562	1841	1855	+	10.127	8.37e-05	0.635	ACGAGAATATAGGAA
GhTLP10	TCP	TCP9	Gh_A11G0759	265	274	-	12.5054	1.86e-05	0.256	GGGGTCCCTC
GhTLP10	TCP	TCP9	Gh_A11G0759	717	726	+	10.6022	5.14e-05	0.256	CTGGTACCAC
GhTLP10	MYB_related	LHY	Gh_A11G0926	608	616	-	9.62366	6.79e-05	1	CAGATACTT
GhTLP10	bHLH	BHLH62	Gh_A11G1301	1020	1027	+	10.0108	7.74e-05	0.496	TCACATGC
GhTLP10	NAC	NAC045	Gh_A11G1568	1454	1469	+	10.3175	6.51e-05	0.633	CTTCCTAACTAAGTCA
GhTLP10	bHLH	SPT	Gh_A11G1781	81	89	+	12.8925	2.05e-05	0.482	CCCACGTTC
GhTLP10	MYB	RAX3	Gh_A11G1913	54	66	-	11.0256	3.02e-06	0.149	TGGGGGTGGGGGG
GhTLP10	MYB	RAX3	Gh_A11G1913	60	72	-	5.92308	1.41e-05	0.17	TGGGGGTGGGGGT
GhTLP10	MYB	RAX3	Gh_A11G1913	50	62	-	1.11538	5.29e-05	0.245	GGTGGGGGGGTGG
GhTLP10	MYB	RAX3	Gh_A11G1913	58	70	-	0.75641	5.66e-05	0.245	GGGGTGGGGGTGG
GhTLP10	MYB	RAX3	Gh_A11G1913	64	76	-	0.75641	5.66e-05	0.245	GGGGTGGGGGTGG
GhTLP10	G2-like	APL	Gh_A11G2334	294	307	+	12.619	2.8e-05	1	AAAGGAATATTTCA
GhTLP10	MYB	ODO1	Gh_A12G0527	822	834	-	10.1667	9.04e-05	0.622	TCGGTTGGTGCAA
GhTLP10	ERF	ERF054	Gh_A12G1267	52	71	-	12.0952	1.36e-05	0.129	GGGGGTGGGGGTGGGGGGGT
GhTLP10	ERF	ERF054	Gh_A12G1267	55	74	-	7.53968	8.92e-05	0.209	GGTGGGGGTGGGGGTGGGGG
GhTLP10	ERF	ERF054	Gh_A12G1267	46	65	-	7.39683	9.39e-05	0.209	GGGGGTGGGGGGGTGGAGAG
GhTLP10	C3H	C3H15	Gh_A12G1304	1841	1855	+	10.619	2.84e-05	0.776	ACGAGAATATAGGAA
GhTLP10	C3H	C3H15	Gh_A12G1304	1977	1991	-	10.4127	3.09e-05	0.776	GCGAGGAAGAAGGGG
GhTLP10	C2H2	IDD4	Gh_A12G1411	1122	1138	+	11.4603	2.33e-05	0.298	AAGAAGAAAACAAAATT
GhTLP10	TCP	TCP15	Gh_A12G1522	716	728	-	8.39683	4.42e-05	0.347	GGGTGGTACCAGA
GhTLP10	TCP	TCP15	Gh_A12G1522	715	727	+	6	8.95e-05	0.44	TTCTGGTACCACC
GhTLP10	RAV	RAV1	Gh_A12G1554	745	761	-	10.4286	9.32e-05	0.538	AACTTAAAATTTGTTGC
GhTLP10	TCP	TCP5	Gh_A12G1657	267	274	+	11.4118	7.23e-06	0.339	GGGACCCC
GhTLP10	TCP	TCP5	Gh_A12G1657	1898	1905	-	9.79412	2.87e-05	0.39	AGGACCAC
GhTLP10	TCP	TCP5	Gh_A12G1657	719	726	+	9.4902	5.52e-05	0.415	GGTACCAC
GhTLP10	TCP	TCP5	Gh_A12G1657	1016	1023	+	9.4902	5.52e-05	0.415	GGGATCAC
GhTLP10	MYB	MYB306	Gh_A12G2645	49	67	-	12.0952	2.81e-05	0.218	GTGGGGGTGGGGGGGTGGA
GhTLP10	MYB	MYB306	Gh_A12G2645	55	73	-	11.746	3.41e-05	0.231	GTGGGGGTGGGGGTGGGGG
GhTLP10	MYB	MYB306	Gh_A12G2645	718	736	-	11.1587	4.64e-05	0.246	ACTGATGTGGGTGGTACCA
GhTLP10	MYB	MYB306	Gh_A12G2645	307	325	+	10.5714	6.22e-05	0.285	AGTGTGGTTGTTGCTGAGA
GhTLP10	MYB	MYB306	Gh_A12G2645	61	79	-	9.80952	8.94e-05	0.345	GTTGGGGTGGGGGTGGGGG
GhTLP10	ERF	CRF4	Gh_A12G2705	58	78	+	15.6866	6.88e-07	0.0214	CCACCCCCACCCCCACCCCAA
GhTLP10	ERF	CRF4	Gh_A12G2705	52	72	+	15.5522	7.35e-07	0.0214	ACCCCCCCACCCCCACCCCCA
GhTLP10	ERF	CRF4	Gh_A12G2705	55	75	+	15	9.66e-07	0.0221	CCCCCACCCCCACCCCCACCC
GhTLP10	ERF	CRF4	Gh_A12G2705	64	84	+	14.3582	1.32e-06	0.0242	CCACCCCCACCCCAACTCCCA
GhTLP10	ERF	CRF4	Gh_A12G2705	61	81	+	10	9.16e-06	0.0614	CCCCCACCCCCACCCCAACTC
GhTLP10	ERF	CRF4	Gh_A12G2705	44	64	+	7.62687	2.35e-05	0.0913	TTCTCTCCACCCCCCCACCCC
GhTLP10	ERF	CRF4	Gh_A12G2705	49	69	+	4.83582	6.44e-05	0.14	TCCACCCCCCCACCCCCACCC
GhTLP10	ERF	CRF4	Gh_A12G2705	47	67	+	4.29851	7.74e-05	0.151	TCTCCACCCCCCCACCCCCAC
GhTLP10	ERF	CRF4	Gh_A12G2705	67	87	+	4.0597	8.38e-05	0.151	CCCCCACCCCAACTCCCACGT
GhTLP10	ERF	CRF4	Gh_A12G2705	50	70	+	3.92537	8.77e-05	0.151	CCACCCCCCCACCCCCACCCC
GhTLP10	bHLH	BHLH80	Gh_A13G1001	37	47	-	5.4127	9.02e-05	0.504	AGAAAGTGGGA
GhTLP10	Nin-like	NLP4	Gh_D01G0872	312	326	-	12.6418	2.59e-05	0.255	GTCTCAGCAACAACC
GhTLP10	BBR-BPC	BPC1	Gh_D01G1330	35	58	-	11.2698	7.56e-07	0.0154	GGGGGGTGGAGAGAAAGTGGGATG
GhTLP10	BBR-BPC	BPC1	Gh_D01G1330	1918	1941	-	5.68254	6.44e-06	0.0269	GGGAAATGGAAAGATGGGGAGTTA
GhTLP10	BBR-BPC	BPC1	Gh_D01G1330	84	107	-	4.68254	9.2e-06	0.0302	TTGGGATTGAGAAGGAGAGAACGT
GhTLP10	BBR-BPC	BPC1	Gh_D01G1330	37	60	-	4.52381	9.73e-06	0.0303	TGGGGGGGTGGAGAGAAAGTGGGA
GhTLP10	BBR-BPC	BPC1	Gh_D01G1330	31	54	-	3.03175	1.63e-05	0.0371	GGTGGAGAGAAAGTGGGATGGGAT
GhTLP10	BBR-BPC	BPC1	Gh_D01G1330	74	97	-	2.80952	1.76e-05	0.0382	GAAGGAGAGAACGTGGGAGTTGGG
GhTLP10	BBR-BPC	BPC1	Gh_D01G1330	12	35	-	2.53968	1.93e-05	0.0382	GGGATGGAGAGAGTAAAAAATAAT
GhTLP10	BBR-BPC	BPC1	Gh_D01G1330	29	52	-	2.36508	2.05e-05	0.039	TGGAGAGAAAGTGGGATGGGATGG
GhTLP10	BBR-BPC	BPC1	Gh_D01G1330	72	95	-	1.63492	2.61e-05	0.0432	AGGAGAGAACGTGGGAGTTGGGGT
GhTLP10	BBR-BPC	BPC1	Gh_D01G1330	41	64	-	1.04762	3.16e-05	0.0484	GGGGTGGGGGGGTGGAGAGAAAGT
GhTLP10	BBR-BPC	BPC1	Gh_D01G1330	78	101	-	0.619048	3.64e-05	0.0515	TTGAGAAGGAGAGAACGTGGGAGT
GhTLP10	BBR-BPC	BPC1	Gh_D01G1330	1920	1943	-	0.349206	3.97e-05	0.052	CAGGGAAATGGAAAGATGGGGAGT
GhTLP10	BBR-BPC	BPC1	Gh_D01G1330	1924	1947	-	0.301587	4.03e-05	0.052	GATGCAGGGAAATGGAAAGATGGG
GhTLP10	BBR-BPC	BPC1	Gh_D01G1330	86	109	-	0.238095	4.11e-05	0.052	TGTTGGGATTGAGAAGGAGAGAAC
GhTLP10	BBR-BPC	BPC1	Gh_D01G1330	27	50	-	-0.031746	4.48e-05	0.0532	GAGAGAAAGTGGGATGGGATGGAG
GhTLP10	BBR-BPC	BPC1	Gh_D01G1330	16	39	-	-0.174603	4.69e-05	0.0536	GGATGGGATGGAGAGAGTAAAAAA
GhTLP10	BBR-BPC	BPC1	Gh_D01G1330	80	103	-	-1.01587	6.11e-05	0.0595	GATTGAGAAGGAGAGAACGTGGGA
GhTLP10	BBR-BPC	BPC1	Gh_D01G1330	46	69	-	-1.19048	6.45e-05	0.0606	GGGTGGGGGTGGGGGGGTGGAGAG
GhTLP10	BBR-BPC	BPC1	Gh_D01G1330	50	73	-	-1.50794	7.12e-05	0.0621	GTGGGGGTGGGGGTGGGGGGGTGG
GhTLP10	BBR-BPC	BPC1	Gh_D01G1330	1926	1949	-	-1.65079	7.44e-05	0.0627	TAGATGCAGGGAAATGGAAAGATG
GhTLP10	BBR-BPC	BPC1	Gh_D01G1330	39	62	-	-1.8254	7.84e-05	0.0638	GGTGGGGGGGTGGAGAGAAAGTGG
GhTLP10	BBR-BPC	BPC1	Gh_D01G1330	82	105	-	-1.95238	8.15e-05	0.0655	GGGATTGAGAAGGAGAGAACGTGG
GhTLP10	GRAS	GAIPB	Gh_D01G1446	80	99	-	14.5217	4.86e-06	0.0382	GAGAAGGAGAGAACGTGGGA
GhTLP10	GRAS	GAIPB	Gh_D01G1446	37	56	-	14.4783	5.03e-06	0.0387	GGGGTGGAGAGAAAGTGGGA
GhTLP10	MYB	MYB308	Gh_D01G1631	823	837	-	11.7937	5.95e-05	0.54	ATTTCGGTTGGTGCA
GhTLP10	ERF	ERF1B	Gh_D02G0430	52	79	+	1.09524	7.06e-05	0.23	ACCCCCCCACCCCCACCCCCACCCCAAC
GhTLP10	ERF	ERF1B	Gh_D02G0430	58	85	+	1.09524	7.06e-05	0.23	CCACCCCCACCCCCACCCCAACTCCCAC
GhTLP10	ERF	ERF021	Gh_D02G1021	56	75	+	17.7188	3.91e-07	0.0114	CCCCACCCCCACCCCCACCC
GhTLP10	ERF	ERF021	Gh_D02G1021	53	72	+	11.5781	1.46e-05	0.0692	CCCCCCCACCCCCACCCCCA
GhTLP10	YABBY	CRC	Gh_D02G1305	1562	1569	+	11.3333	9.55e-05	1	TATGATTA
GhTLP10	bHLH	BPE	Gh_D02G1714	1014	1034	+	11.2222	3.43e-05	0.339	GAGGGATCACATGCTTAAAGC
GhTLP10	bHLH	BPE	Gh_D02G1714	1228	1248	+	8.93651	7.79e-05	0.387	TATCGACCACATGTCTATCCT
GhTLP10	ERF	ERF9	Gh_D02G1817	55	75	-	10.5714	1.1e-05	0.07	GGGTGGGGGTGGGGGTGGGGG
GhTLP10	ERF	ERF9	Gh_D02G1817	58	78	-	7.49206	4.14e-05	0.121	TTGGGGTGGGGGTGGGGGTGG
GhTLP10	ERF	ERF9	Gh_D02G1817	64	84	-	5.39683	9.51e-05	0.156	TGGGAGTTGGGGTGGGGGTGG
GhTLP10	ERF	ERF008	Gh_D03G0220	718	734	-	4.50794	8.6e-05	0.49	TGATGTGGGTGGTACCA
GhTLP10	ERF	ERF008	Gh_D03G0220	53	69	-	4.22222	9.26e-05	0.49	GGGTGGGGGTGGGGGGG
GhTLP10	G2-like	LUX	Gh_D03G1171	572	585	+	10.4655	9.35e-05	0.946	CGATGATTTGGTGA
GhTLP10	NAC	NAC078	Gh_D04G0050	1450	1469	+	8.09722	8.95e-05	0.719	GTCACTTCCTAACTAAGTCA
GhTLP10	C2H2	JKD	Gh_D04G1096	1122	1141	-	10.1746	5.98e-05	0.468	AAAAATTTTGTTTTCTTCTT
GhTLP10	G2-like	T5E21.10	Gh_D04G1301	294	304	+	12.127	2.82e-05	0.88	AAAGGAATATT
GhTLP10	ERF	RAP2-1	Gh_D05G1963	55	67	-	6.77778	6.82e-05	0.407	GTGGGGGTGGGGG
GhTLP10	ERF	RAP2-1	Gh_D05G1963	61	73	-	6.77778	6.82e-05	0.407	GTGGGGGTGGGGG
GhTLP10	NAC	NAC017	Gh_D05G2348	198	216	-	7.61905	3.56e-05	0.648	AAAATCCTTGGGGTTCAAT
GhTLP10	LBD	LOB	Gh_D05G2414	57	77	+	12.1905	4.91e-06	0.0453	CCCACCCCCACCCCCACCCCA
GhTLP10	LBD	LOB	Gh_D05G2414	51	71	+	8.47619	2.76e-05	0.103	CACCCCCCCACCCCCACCCCC
GhTLP10	LBD	LOB	Gh_D05G2414	54	74	+	6.20635	7.29e-05	0.16	CCCCCCACCCCCACCCCCACC
GhTLP10	TCP	TCP23	Gh_D05G2610	264	273	-	7.2233	7.17e-05	0.264	GGGTCCCTCG
GhTLP10	bZIP	DPBF3	Gh_D05G2714	318	332	+	1.69841	8.88e-05	0.45	TGCTGAGACGTTTCA
GhTLP10	Trihelix	GT-1	Gh_D05G3001	1103	1110	+	8.89216	9.58e-05	0.884	GCTTAACC
GhTLP10	Trihelix	GT-1	Gh_D05G3001	1103	1110	-	8.89216	9.58e-05	0.884	GGTTAAGC
GhTLP10	NAC	JUB1	Gh_D05G3221	162	178	+	5.84615	9.28e-05	1	TGTCTTTATGTAGCCGC
GhTLP10	C2H2	ZAT10	Gh_D06G2303	59	69	+	10.9844	7.6e-05	0.386	CACCCCCACCC
GhTLP10	C2H2	ZAT10	Gh_D06G2303	65	75	+	10.9844	7.6e-05	0.386	CACCCCCACCC
GhTLP10	CPP	TCX5	Gh_D07G0068	544	553	-	11.5312	5.72e-05	0.939	AATTTGAACC
GhTLP10	ERF	SHN3	Gh_D07G0277	57	77	+	17.4853	1.41e-07	0.00636	CCCACCCCCACCCCCACCCCA
GhTLP10	ERF	SHN3	Gh_D07G0277	54	74	+	14.9118	5.09e-07	0.0119	CCCCCCACCCCCACCCCCACC
GhTLP10	ERF	SHN3	Gh_D07G0277	51	71	+	13.4559	1.02e-06	0.0159	CACCCCCCCACCCCCACCCCC
GhTLP10	ERF	SHN3	Gh_D07G0277	63	83	+	11.5735	2.42e-06	0.0233	CCCACCCCCACCCCAACTCCC
GhTLP10	ERF	SHN3	Gh_D07G0277	60	80	+	7.19118	1.58e-05	0.0575	ACCCCCACCCCCACCCCAACT
GhTLP10	ERF	SHN3	Gh_D07G0277	69	89	+	4.13235	5.25e-05	0.0918	CCCACCCCAACTCCCACGTTC
GhTLP10	ERF	SHN3	Gh_D07G0277	312	332	-	4.04412	5.43e-05	0.0929	TGAAACGTCTCAGCAACAACC
GhTLP10	ERF	SHN3	Gh_D07G0277	48	68	+	2.85294	8.47e-05	0.108	CTCCACCCCCCCACCCCCACC
GhTLP10	ERF	SHN3	Gh_D07G0277	1970	1990	+	2.73529	8.85e-05	0.112	GTCTCAACCCCTTCTTCCTCG
GhTLP10	ERF	SHN3	Gh_D07G0278	57	77	+	17.4853	1.41e-07	0.00634	CCCACCCCCACCCCCACCCCA
GhTLP10	ERF	SHN3	Gh_D07G0278	54	74	+	14.9118	5.09e-07	0.0118	CCCCCCACCCCCACCCCCACC
GhTLP10	ERF	SHN3	Gh_D07G0278	51	71	+	13.4559	1.02e-06	0.0159	CACCCCCCCACCCCCACCCCC
GhTLP10	ERF	SHN3	Gh_D07G0278	63	83	+	11.5735	2.42e-06	0.0233	CCCACCCCCACCCCAACTCCC
GhTLP10	ERF	SHN3	Gh_D07G0278	60	80	+	7.19118	1.58e-05	0.0573	ACCCCCACCCCCACCCCAACT
GhTLP10	ERF	SHN3	Gh_D07G0278	69	89	+	4.13235	5.25e-05	0.0915	CCCACCCCAACTCCCACGTTC
GhTLP10	ERF	SHN3	Gh_D07G0278	312	332	-	4.04412	5.43e-05	0.0926	TGAAACGTCTCAGCAACAACC
GhTLP10	ERF	SHN3	Gh_D07G0278	48	68	+	2.85294	8.47e-05	0.108	CTCCACCCCCCCACCCCCACC
GhTLP10	ERF	SHN3	Gh_D07G0278	1970	1990	+	2.73529	8.85e-05	0.111	GTCTCAACCCCTTCTTCCTCG
GhTLP10	ERF	ERF003	Gh_D07G0308	54	72	-	10.619	1.58e-05	0.0905	TGGGGGTGGGGGTGGGGGG
GhTLP10	ERF	ERF003	Gh_D07G0308	57	75	-	8.80952	3.38e-05	0.125	GGGTGGGGGTGGGGGTGGG
GhTLP10	ERF	ERF003	Gh_D07G0308	60	78	-	7.55556	5.56e-05	0.147	TTGGGGTGGGGGTGGGGGT
GhTLP10	ERF	ERF003	Gh_D07G0308	46	64	-	7.14286	6.51e-05	0.155	GGGGTGGGGGGGTGGAGAG
GhTLP10	C2H2	REF6	Gh_D07G0545	87	98	-	8.19444	9.33e-05	0.36	AGAAGGAGAGAA
GhTLP10	TCP	TCP14	Gh_D07G0639	711	730	+	-3.16471	2.55e-05	0.271	ATAGTTCTGGTACCACCCAC
GhTLP10	TCP	TCP14	Gh_D07G0639	256	275	+	-3.87059	3.01e-05	0.301	AAATAAGGCGAGGGACCCCT
GhTLP10	TCP	TCP14	Gh_D07G0639	1898	1917	-	-8.8	9.24e-05	0.328	ATATAGAAAGTTAGGACCAC
GhTLP10	MYB	MYB12	Gh_D07G1261	824	833	+	11.0645	5.07e-05	0.782	GCACCAACCG
GhTLP10	MYB	MYB86	Gh_D07G1305	823	837	+	14.1746	8.56e-06	0.188	TGCACCAACCGAAAT
GhTLP10	MYB	MYB86	Gh_D07G1305	307	321	-	13.3651	1.58e-05	0.231	AGCAACAACCACACT
GhTLP10	MYB	MYB86	Gh_D07G1305	53	67	+	13.254	1.7e-05	0.231	CCCCCCCACCCCCAC
GhTLP10	MYB	MYB86	Gh_D07G1305	59	73	+	10.746	7.79e-05	0.431	CACCCCCACCCCCAC
GhTLP10	MYB	MYB4	Gh_D07G1491	56	76	+	17.6032	3.93e-07	0.0458	CCCCACCCCCACCCCCACCCC
GhTLP10	MYB	MYB4	Gh_D07G1491	61	81	+	16.2857	1.29e-06	0.0565	CCCCCACCCCCACCCCAACTC
GhTLP10	MYB	MYB4	Gh_D07G1491	50	70	+	15.6984	2.12e-06	0.0718	CCACCCCCCCACCCCCACCCC
GhTLP10	MYB	MYB4	Gh_D07G1491	64	84	+	14.8254	4.23e-06	0.0865	CCACCCCCACCCCAACTCCCA
GhTLP10	MYB	MYB4	Gh_D07G1491	44	64	+	12.4127	2.32e-05	0.156	TTCTCTCCACCCCCCCACCCC
GhTLP10	MYB	MYB4	Gh_D07G1491	813	833	+	10.5238	7.32e-05	0.206	TGATTTTGCTTGCACCAACCG
GhTLP10	MYB	MYB4	Gh_D07G1491	576	596	-	10.4286	7.72e-05	0.209	TAGAAATAGCATCACCAAATC
GhTLP10	WOX	WOX13	Gh_D07G1730	632	641	+	12.6107	3.03e-05	0.74	CATCAATCAC
GhTLP10	MYB	MYB30	Gh_D07G2090	54	68	+	15.619	2.14e-06	0.0631	CCCCCCACCCCCACC
GhTLP10	MYB	MYB30	Gh_D07G2090	51	65	+	14.2381	6.26e-06	0.0856	CACCCCCCCACCCCC
GhTLP10	MYB	MYB30	Gh_D07G2090	57	71	+	14	7.48e-06	0.0856	CCCACCCCCACCCCC
GhTLP10	MYB	MYB30	Gh_D07G2090	60	74	+	13.4127	1.13e-05	0.1	ACCCCCACCCCCACC
GhTLP10	MYB	MYB30	Gh_D07G2090	72	86	+	12.8413	1.68e-05	0.115	ACCCCAACTCCCACG
GhTLP10	MYB	MYB30	Gh_D07G2090	55	69	+	12.5873	1.99e-05	0.115	CCCCCACCCCCACCC
GhTLP10	MYB	MYB30	Gh_D07G2090	61	75	+	12.5873	1.99e-05	0.115	CCCCCACCCCCACCC
GhTLP10	MYB	MYB30	Gh_D07G2090	47	61	+	12.4762	2.14e-05	0.118	TCTCCACCCCCCCAC
GhTLP10	MYB	MYB30	Gh_D07G2090	309	323	-	11.8571	3.19e-05	0.15	TCAGCAACAACCACA
GhTLP10	MYB	MYB30	Gh_D07G2090	720	734	+	11.127	5e-05	0.18	GTACCACCCACATCA
GhTLP10	MYB	MYB30	Gh_D07G2090	63	77	+	10.873	5.82e-05	0.201	CCCACCCCCACCCCA
GhTLP10	MYB	MYB315	Gh_D07G2291	823	835	+	10.7463	8.16e-05	0.699	TGCACCAACCGAA
GhTLP10	Nin-like	NLP7	Gh_D08G1195	447	461	+	12.8095	2.4e-05	0.525	CCTTGGCTTTTGCAG
GhTLP10	Nin-like	NLP7	Gh_D08G1195	1260	1274	+	11.0476	8.13e-05	0.618	TTATGTCCCCTCGTA
GhTLP10	MYB	MYB39	Gh_D08G1449	823	837	-	11.0476	5.57e-05	0.414	ATTTCGGTTGGTGCA
GhTLP10	LBD	LBD18	Gh_D08G1484	1973	1991	+	9.66667	9.12e-05	0.568	TCAACCCCTTCTTCCTCGC
GhTLP10	G2-like	APL	Gh_D08G1663	294	307	+	14.0794	8.15e-06	1	AAAGGAATATTTCA
GhTLP10	NAC	NAC086	Gh_D08G1721	1983	1997	-	12.3968	2.77e-05	0.572	TGCTTTGCGAGGAAG
GhTLP10	MYB	MYB86	Gh_D08G2445	823	843	-	12.9206	2.02e-05	0.494	ACATATATTTCGGTTGGTGCA
GhTLP10	MYB		Gh_D08G2456	64	84	+	17.0635	9.17e-07	0.045	CCACCCCCACCCCAACTCCCA
GhTLP10	MYB		Gh_D08G2456	46	66	+	15.1111	3.37e-06	0.091	CTCTCCACCCCCCCACCCCCA
GhTLP10	MYB		Gh_D08G2456	52	72	+	13.5079	8.7e-06	0.102	ACCCCCCCACCCCCACCCCCA
GhTLP10	MYB		Gh_D08G2456	58	78	+	13.3333	9.59e-06	0.109	CCACCCCCACCCCCACCCCAA
GhTLP10	MYB		Gh_D08G2456	308	328	-	12.7143	1.34e-05	0.132	ACGTCTCAGCAACAACCACAC
GhTLP10	MYB		Gh_D08G2456	816	836	+	11.4444	2.57e-05	0.18	TTTTGCTTGCACCAACCGAAA
GhTLP10	MYB		Gh_D08G2456	573	593	-	10.0794	4.87e-05	0.218	AAATAGCATCACCAAATCATC
GhTLP10	MYB	DIVARICATA	Gh_D09G0991	227	236	-	11.9032	4.57e-05	1	CTGATAAGCC
GhTLP10	MYB	MYB46	Gh_D09G1082	824	833	-	12.6078	3.21e-05	0.618	CGGTTGGTGC
GhTLP10	ERF	DREB2A	Gh_D09G1587	57	77	-	16.5075	5.89e-07	0.0158	TGGGGTGGGGGTGGGGGTGGG
GhTLP10	ERF	DREB2A	Gh_D09G1587	54	74	-	14.3134	1.88e-06	0.0251	GGTGGGGGTGGGGGTGGGGGG
GhTLP10	ERF	DREB2A	Gh_D09G1587	46	66	-	12.8507	3.9e-06	0.0401	TGGGGGTGGGGGGGTGGAGAG
GhTLP10	ERF	DREB2A	Gh_D09G1587	63	83	-	12.7164	4.16e-06	0.0404	GGGAGTTGGGGTGGGGGTGGG
GhTLP10	ERF	DREB2A	Gh_D09G1587	60	80	-	6.98507	5.17e-05	0.119	AGTTGGGGTGGGGGTGGGGGT
GhTLP10	ERF	DREB2A	Gh_D09G1587	1885	1905	+	6.85075	5.45e-05	0.121	TGGGGTAGAGGAAGTGGTCCT
GhTLP10	ERF	DREB2A	Gh_D09G1587	49	69	-	6.52239	6.21e-05	0.127	GGGTGGGGGTGGGGGGGTGGA
GhTLP10	TCP	TCP19	Gh_D09G1703	717	726	+	10.5054	7.54e-05	0.292	CTGGTACCAC
GhTLP10	NAC	NAC062	Gh_D09G1773	1981	1995	-	13.0952	2.29e-05	0.413	CTTTGCGAGGAAGAA
GhTLP10	NAC	NAC062	Gh_D09G1773	1454	1468	+	9.53968	8.65e-05	0.68	CTTCCTAACTAAGTC
GhTLP10	bHLH	DYT1	Gh_D10G0179	669	682	-	7.19608	4.55e-05	0.963	TCAAAATCACATGA
GhTLP10	MYB	MYB12	Gh_D10G1741	824	833	-	12.6311	2.66e-05	0.53	CGGTTGGTGC
GhTLP10	ERF	ABI4	Gh_D10G2404	51	60	+	10.2588	7.89e-05	0.296	CACCCCCCCA
GhTLP10	ERF	ABI4	Gh_D10G2404	59	68	+	9.90588	9.27e-05	0.313	CACCCCCACC
GhTLP10	ERF	ABI4	Gh_D10G2404	65	74	+	9.90588	9.27e-05	0.313	CACCCCCACC
GhTLP10	C2H2	ZAT5	Gh_D10G2536	306	316	+	11.4286	4.13e-05	0.262	CAGTGTGGTTG
GhTLP10	HSF	HSFB2A	Gh_D11G0093	408	419	+	9.69841	9.71e-05	1	AAAGCTTCCTGA
GhTLP10	bHLH	BIM1	Gh_D11G0373	1235	1248	+	5.39683	7.49e-05	0.473	CACATGTCTATCCT
GhTLP10	bHLH	BIM1	Gh_D11G0373	1021	1034	+	4.01587	9.86e-05	0.485	CACATGCTTAAAGC
GhTLP10	LBD	LBD2	Gh_D11G0645	1977	1991	-	13.5238	1.15e-05	0.639	GCGAGGAAGAAGGGG
GhTLP10	LBD	LBD2	Gh_D11G0645	1841	1855	+	10.127	8.37e-05	0.639	ACGAGAATATAGGAA
GhTLP10	TCP	TCP9	Gh_D11G0887	265	274	-	12.5054	1.86e-05	0.257	GGGGTCCCTC
GhTLP10	TCP	TCP9	Gh_D11G0887	717	726	+	10.6022	5.14e-05	0.257	CTGGTACCAC
GhTLP10	MYB_related	LHY	Gh_D11G1068	608	616	-	9.62366	6.79e-05	1	CAGATACTT
GhTLP10	WRKY	WRKY1	Gh_D11G1536	679	689	+	8.45882	8.2e-05	0.537	TTGACGACGCT
GhTLP10	C2H2	IDD1	Gh_D11G1873	1122	1138	+	8.31746	9.43e-05	0.603	AAGAAGAAAACAAAATT
GhTLP10	MYB	RAX3	Gh_D11G2061	54	66	-	11.0256	3.02e-06	0.148	TGGGGGTGGGGGG
GhTLP10	MYB	RAX3	Gh_D11G2061	60	72	-	5.92308	1.41e-05	0.17	TGGGGGTGGGGGT
GhTLP10	MYB	RAX3	Gh_D11G2061	50	62	-	1.11538	5.29e-05	0.243	GGTGGGGGGGTGG
GhTLP10	MYB	RAX3	Gh_D11G2061	58	70	-	0.75641	5.66e-05	0.243	GGGGTGGGGGTGG
GhTLP10	MYB	RAX3	Gh_D11G2061	64	76	-	0.75641	5.66e-05	0.243	GGGGTGGGGGTGG
GhTLP10	MYB	MYB306	Gh_D11G2341	718	736	+	12.8095	1.97e-05	0.205	TGGTACCACCCACATCAGT
GhTLP10	MYB	MYB306	Gh_D11G2341	55	73	+	11.9524	3.21e-05	0.214	CCCCCACCCCCACCCCCAC
GhTLP10	MYB	MYB306	Gh_D11G2341	49	67	+	11.8889	3.32e-05	0.214	TCCACCCCCCCACCCCCAC
GhTLP10	MYB	MYB306	Gh_D11G2341	61	79	+	10.5238	6.68e-05	0.281	CCCCCACCCCCACCCCAAC
GhTLP10	MYB	MYB306	Gh_D11G2341	307	325	-	10.1429	8e-05	0.292	TCTCAGCAACAACCACACT
GhTLP10	bHLH	PIF3	Gh_D11G2839	1020	1029	-	9.85714	6.77e-05	0.437	AAGCATGTGA
GhTLP10	bHLH	PIF3	Gh_D11G2839	1234	1243	-	9.77778	7e-05	0.437	AGACATGTGG
GhTLP10	LBD	LBD6	Gh_D11G3076	52	72	+	10.0794	1.85e-05	0.114	ACCCCCCCACCCCCACCCCCA
GhTLP10	LBD	LBD6	Gh_D11G3076	1973	1993	+	9.01587	2.98e-05	0.131	TCAACCCCTTCTTCCTCGCAA
GhTLP10	LBD	LBD6	Gh_D11G3076	58	78	+	7.46032	5.83e-05	0.165	CCACCCCCACCCCCACCCCAA
GhTLP10	ERF	DREB2F	Gh_D11G3136	55	65	+	6.20635	6.75e-05	0.234	CCCCCACCCCC
GhTLP10	ERF	DREB2F	Gh_D11G3136	61	71	+	6.20635	6.75e-05	0.234	CCCCCACCCCC
GhTLP10	ERF	DREB2F	Gh_D11G3136	47	57	+	5.61905	8.09e-05	0.238	TCTCCACCCCC
GhTLP10	MYB	MYB308	Gh_D12G0316	823	837	-	11.7937	5.95e-05	0.541	ATTTCGGTTGGTGCA
GhTLP10	SBP	SPL8	Gh_D12G0948	183	198	-	15.0118	4.09e-08	0.0142	TTGTCTGTACCCTTTC
GhTLP10	TCP	TCP20	Gh_D12G1425	718	727	+	10.1845	6.32e-05	0.256	TGGTACCACC
GhTLP10	TCP	TCP20	Gh_D12G1425	264	273	-	9.85437	7.56e-05	0.273	GGGTCCCTCG
GhTLP10	TCP	TCP5	Gh_D12G1814	267	274	+	11.4118	7.23e-06	0.338	GGGACCCC
GhTLP10	TCP	TCP5	Gh_D12G1814	1898	1905	-	9.79412	2.87e-05	0.389	AGGACCAC
GhTLP10	TCP	TCP5	Gh_D12G1814	719	726	+	9.4902	5.52e-05	0.413	GGTACCAC
GhTLP10	TCP	TCP5	Gh_D12G1814	1016	1023	+	9.4902	5.52e-05	0.413	GGGATCAC
GhTLP10	BES1	BAM8	Gh_D12G1996	80	94	+	5.30159	9.79e-05	0.926	TCCCACGTTCTCTCC
GhTLP10	G2-like	KAN2	Gh_D12G2056	295	309	-	12.6618	2.73e-05	1	ACTGAAATATTCCTT
GhTLP10	G2-like	KAN2	Gh_D12G2056	1683	1697	+	11.0441	9.47e-05	1	ATAAATATATTCTTT
GhTLP10	ERF	CRF4	Gh_D12G2688	58	78	+	15.6866	6.88e-07	0.0214	CCACCCCCACCCCCACCCCAA
GhTLP10	ERF	CRF4	Gh_D12G2688	52	72	+	15.5522	7.35e-07	0.0214	ACCCCCCCACCCCCACCCCCA
GhTLP10	ERF	CRF4	Gh_D12G2688	55	75	+	15	9.66e-07	0.0221	CCCCCACCCCCACCCCCACCC
GhTLP10	ERF	CRF4	Gh_D12G2688	64	84	+	14.3582	1.32e-06	0.0242	CCACCCCCACCCCAACTCCCA
GhTLP10	ERF	CRF4	Gh_D12G2688	61	81	+	10	9.16e-06	0.0614	CCCCCACCCCCACCCCAACTC
GhTLP10	ERF	CRF4	Gh_D12G2688	44	64	+	7.62687	2.35e-05	0.0915	TTCTCTCCACCCCCCCACCCC
GhTLP10	ERF	CRF4	Gh_D12G2688	49	69	+	4.83582	6.44e-05	0.14	TCCACCCCCCCACCCCCACCC
GhTLP10	ERF	CRF4	Gh_D12G2688	47	67	+	4.29851	7.74e-05	0.151	TCTCCACCCCCCCACCCCCAC
GhTLP10	ERF	CRF4	Gh_D12G2688	67	87	+	4.0597	8.38e-05	0.151	CCCCCACCCCAACTCCCACGT
GhTLP10	ERF	CRF4	Gh_D12G2688	50	70	+	3.92537	8.77e-05	0.151	CCACCCCCCCACCCCCACCCC
GhTLP10	ERF	DREB2F	Gh_Sca004932G06	55	65	+	6.20635	6.75e-05	0.234	CCCCCACCCCC
GhTLP10	ERF	DREB2F	Gh_Sca004932G06	61	71	+	6.20635	6.75e-05	0.234	CCCCCACCCCC
GhTLP10	ERF	DREB2F	Gh_Sca004932G06	47	57	+	5.61905	8.09e-05	0.239	TCTCCACCCCC
GhTLP11	Trihelix	ASR3	Gh_A01G0151	1521	1538	-	13.5821	9.34e-06	0.354	TCCCTCATCAACCCTAAA
GhTLP11	BBR-BPC	BPC6	Gh_A01G0913	1823	1843	+	3.75	1.09e-05	0.0538	AACTGTCCCTTTATCTCTTAC
GhTLP11	BBR-BPC	BPC6	Gh_A01G0913	1825	1845	+	-0.305556	3.81e-05	0.1	CTGTCCCTTTATCTCTTACTG
GhTLP11	BBR-BPC	BPC6	Gh_A01G0913	1901	1921	+	-2.30556	6.78e-05	0.122	TTCACTCATTCACTCACTTCA
GhTLP11	bZIP	HBP-1b(c1)	Gh_A01G1655	631	645	+	9.93651	3.88e-05	0.62	AAGGATGACGTGGAA
GhTLP11	Dof	DOF3.5	Gh_A01G1713	1827	1837	-	13.4444	3.57e-06	0.24	GATAAAGGGAC
GhTLP11	Dof	DOF3.5	Gh_A01G1713	331	341	-	12.1111	3.42e-05	0.376	GATAAAGGTAA
GhTLP11	Dof	DOF3.5	Gh_A01G1713	1947	1957	-	11.2857	8.87e-05	0.464	AATAAAGGGAA
GhTLP11	bZIP	ABI5	Gh_A01G1768	630	647	+	15.3016	2.29e-06	0.149	TAAGGATGACGTGGAATC
GhTLP11	CPP	TCX2	Gh_A02G0324	1513	1525	-	9.65714	9.02e-05	0.325	CTAAATTTTAAAT
GhTLP11	CPP	TCX2	Gh_A02G0324	1062	1074	-	9.6	9.92e-05	0.34	CAAAATTTTCACC
GhTLP11	MIKC_MADS	PMADS2	Gh_A02G0736	1871	1884	-	11.6508	4.09e-05	0.187	CCCAAAAAGAAAAG
GhTLP11	MIKC_MADS	PMADS2	Gh_A02G0736	738	751	-	10.7778	6.9e-05	0.213	CTAAAAAAAGAACA
GhTLP11	HSF	HSFB3	Gh_A02G1062	482	496	-	11.5769	3.91e-05	1	ATTCTAGAGGTCCCC
GhTLP11	HSF	HSFB3	Gh_A02G1062	487	501	+	9.88462	0.0001	1	CCTCTAGAATGATTG
GhTLP11	HD-ZIP	ATHB-6	Gh_A02G1237	996	1006	+	11.8939	2.14e-05	0.596	CAATCATGATG
GhTLP11	HD-ZIP	ATHB-6	Gh_A02G1237	491	501	-	11.7727	2.6e-05	0.612	CAATCATTCTA
GhTLP11	AP2	AIL6	Gh_A02G1392	1016	1030	-	9.8254	9.6e-05	0.919	AATCGGAATTGGTGC
GhTLP11	NAC	NAC045	Gh_A03G0024	637	651	+	10.6508	6.71e-05	0.572	GACGTGGAATCAAAG
GhTLP11	ERF	ERF105	Gh_A03G0524	1919	1933	-	3.14286	8.72e-05	0.251	GTAATGGTGGAGTGA
GhTLP11	bHLH	BHLH72	Gh_A03G0607	246	260	+	7.30556	7.14e-05	0.389	AATTGACCCATGTGT
GhTLP11	TCP	TCP4	Gh_A04G0316	481	490	+	12.9355	1.35e-05	0.34	TGGGGACCTC
GhTLP11	MYB	DIVARICATA	Gh_A04G0758	1611	1631	+	10.6795	7.1e-05	0.653	TAAAGAGAAGATAAAAACGAT
GhTLP11	TCP	TCP2	Gh_A05G1236	483	490	+	9.46078	5.24e-05	0.24	GGGACCTC
GhTLP11	WRKY	WRKY65	Gh_A05G1287	1377	1387	-	12.9524	1.94e-05	0.743	AAAAGTCAAAG
GhTLP11	B3	LEC2	Gh_A05G1361	1269	1276	+	8.39216	8.69e-05	0.604	ATGCTTGC
GhTLP11	bZIP	BZIP53	Gh_A05G1641	631	645	+	19.6984	1.64e-07	0.00989	AAGGATGACGTGGAA
GhTLP11	ERF	RAP2-1	Gh_A05G1769	1005	1017	+	9.92063	3.3e-05	0.344	TGGTCGGTTCTGC
GhTLP11	WRKY	WRKY7	Gh_A05G1774	1375	1388	+	15.5238	3.21e-06	0.317	CCCTTTGACTTTTT
GhTLP11	WRKY	WRKY7	Gh_A05G1774	1361	1374	-	7.36508	7.37e-05	0.767	TGAGTTGATTTTTT
GhTLP11	TALE	KNAP2	Gh_A05G1857	1979	1998	-	7.14865	9.36e-05	0.0971	GGGTTTTTTTGTGCTTCTTC
GhTLP11	ERF	RAP2-4	Gh_A05G1961	1004	1013	-	12.4624	2.33e-05	0.327	AACCGACCAT
GhTLP11	MIKC_MADS	DEFA	Gh_A05G2191	1872	1886	-	12.1176	3.16e-05	0.278	TTCCCAAAAAGAAAA
GhTLP11	Dof	DOF3.6	Gh_A05G2599	1379	1399	+	14.3281	5.36e-06	0.0417	TTGACTTTTTTTTTCTTGTTA
GhTLP11	Dof	DOF3.6	Gh_A05G2599	369	389	+	12.6562	2.23e-05	0.0671	CACTCTTTTTTTTTTCCTTCT
GhTLP11	Dof	DOF3.6	Gh_A05G2599	367	387	+	11.375	5.69e-05	0.0876	TACACTCTTTTTTTTTTCCTT
GhTLP11	Dof	DOF3.6	Gh_A05G2599	1372	1392	+	10.8125	8.26e-05	0.0979	TCACCCTTTGACTTTTTTTTT
GhTLP11	bHLH	BIM2	Gh_A05G2652	228	242	+	5.55556	9.79e-05	0.423	CACATGAGGTATAGG
GhTLP11	TCP	TCP13	Gh_A05G3219	480	492	+	8.11111	1.95e-05	0.329	TTGGGGACCTCTA
GhTLP11	WRKY	WRKY70	Gh_A05G3499	1375	1387	+	9.5873	4.97e-05	0.975	CCCTTTGACTTTT
GhTLP11	C2H2	Gtf3a	Gh_A05G3867	622	640	-	12.0758	9.79e-06	0.0242	CGTCATCCTTATCCCTTTC
GhTLP11	C2H2	Gtf3a	Gh_A05G3867	625	643	-	9.60606	3.53e-05	0.0425	CCACGTCATCCTTATCCCT
GhTLP11	C2H2	Gtf3a	Gh_A05G3867	628	646	-	8.85606	5.12e-05	0.0509	ATTCCACGTCATCCTTATC
GhTLP11	bHLH	BHLH74	Gh_A06G0223	628	648	+	9.66667	3.83e-05	0.336	GATAAGGATGACGTGGAATCA
GhTLP11	MYB_related	MYB1R1	Gh_A06G0628	622	636	-	12.4921	2.76e-05	0.827	ATCCTTATCCCTTTC
GhTLP11	WRKY	WRKY50	Gh_A06G0764	1377	1389	+	17.3175	4.22e-07	0.15	CTTTGACTTTTTT
GhTLP11	G2-like	PHL1	Gh_A06G1719	1264	1276	-	10.6667	8.45e-05	1	GCAAGCATATCCC
GhTLP11	WRKY	WRKY11	Gh_A06G2118	1375	1388	+	14.9048	5.51e-06	0.402	CCCTTTGACTTTTT
GhTLP11	ERF	ERF003	Gh_A07G0251	1920	1938	-	8.52381	3.8e-05	0.124	AGCTAGTAATGGTGGAGTG
GhTLP11	Dof	DOF5.4	Gh_A07G0522	328	341	-	12.3016	2.98e-05	0.313	GATAAAGGTAAACT
GhTLP11	Dof	DOF5.4	Gh_A07G0522	1824	1837	-	11.7937	5.1e-05	0.343	GATAAAGGGACAGT
GhTLP11	WRKY	WRKY46	Gh_A07G1274	1377	1387	-	14.2778	8.27e-06	0.598	AAAAGTCAAAG
GhTLP11	YABBY	YAB1	Gh_A07G1363	996	1005	+	10.7881	1.66e-05	0.818	CAATCATGAT
GhTLP11	WRKY	WRKY21	Gh_A07G1912	1377	1387	-	15.1587	6.02e-06	0.464	AAAAGTCAAAG
GhTLP11	WRKY	WRKY75	Gh_A07G2119	1375	1387	-	15.0317	4.99e-06	0.586	AAAAGTCAAAGGG
GhTLP11	B3	FUS3	Gh_A07G2123	284	298	+	9.96825	8.57e-05	0.416	TGATCCATGCAATTT
GhTLP11	Trihelix	GT-2	Gh_A07G2343	1734	1743	-	10.9149	2.1e-05	1	GCATTTACCG
GhTLP11	bZIP	BZIP43	Gh_A08G0476	633	644	+	9.4359	6.26e-06	0.139	GGATGACGTGGA
GhTLP11	bZIP	CPRF1	Gh_A08G1122	631	645	-	17.3333	8.33e-07	0.0738	TTCCACGTCATCCTT
GhTLP11	bZIP	HBP-1a	Gh_A08G1385	631	645	+	14.9365	2.77e-06	0.14	AAGGATGACGTGGAA
GhTLP11	NAC	NAC045	Gh_A08G1428	637	651	+	10.6508	6.71e-05	0.572	GACGTGGAATCAAAG
GhTLP11	AP2	BBM	Gh_A08G2008	1863	1882	-	15.5641	2.64e-06	0.0123	CAAAAAGAAAAGACGACAAA
GhTLP11	AP2	BBM	Gh_A08G2008	368	387	-	14.0385	8.77e-06	0.0219	AAGGAAAAAAAAAAGAGTGT
GhTLP11	AP2	BBM	Gh_A08G2008	370	389	-	11.9615	3.45e-05	0.0434	AGAAGGAAAAAAAAAAGAGT
GhTLP11	AP2	BBM	Gh_A08G2008	366	385	-	11.7179	3.99e-05	0.0467	GGAAAAAAAAAAGAGTGTAA
GhTLP11	AP2	BBM	Gh_A08G2008	1973	1992	+	10.5897	7.48e-05	0.062	TAAGAAGAAGAAGCACAAAA
GhTLP11	AP2	BBM	Gh_A08G2008	1380	1399	-	10.359	8.43e-05	0.0655	TAACAAGAAAAAAAAAGTCA
GhTLP11	NAC	BRN2	Gh_A08G2042	634	654	+	10.0476	5.32e-05	0.745	GATGACGTGGAATCAAAGTTT
GhTLP11	MYB	DIVARICATA	Gh_A09G0455	625	639	-	14.1746	5.38e-06	0.628	GTCATCCTTATCCCT
GhTLP11	GATA	GATA1	Gh_A09G0518	723	737	+	9.31343	8.46e-05	0.253	GTGTTGGTAATGATT
GhTLP11	C2H2	STOP1	Gh_A09G0835	951	968	+	11.5	3.43e-05	0.759	CCAATATGACCTACCAAA
GhTLP11	bZIP	TGA21	Gh_A09G0903	634	644	+	7.71429	7.05e-05	0.831	GATGACGTGGA
GhTLP11	ERF	DREB2A	Gh_A09G2423	1003	1019	-	9.60317	4.84e-05	0.451	GTGCAGAACCGACCATC
GhTLP11	Dof	DOF1.5	Gh_A10G0348	1377	1397	-	14.1429	5.12e-06	0.0761	ACAAGAAAAAAAAAGTCAAAG
GhTLP11	Dof	DOF1.5	Gh_A10G0348	1825	1845	-	14.0317	5.75e-06	0.0794	CAGTAAGAGATAAAGGGACAG
GhTLP11	Dof	DOF1.5	Gh_A10G0348	1855	1875	-	11.3333	6.29e-05	0.184	AAAAGACGACAAAAGTGTTAA
GhTLP11	Dof	DOF1.5	Gh_A10G0348	1945	1965	-	11.1429	7.24e-05	0.19	AATGGTGGAATAAAGGGAATG
GhTLP11	C2H2	IDD7	Gh_A10G0519	1859	1876	-	16.6508	1.48e-06	0.172	GAAAAGACGACAAAAGTG
GhTLP11	C2H2	IDD7	Gh_A10G0519	234	251	+	9.39683	5.9e-05	0.518	AGGTATAGGACAAATTGA
GhTLP11	Dof	DOF1.7	Gh_A10G0541	1374	1394	-	11.9841	3.81e-05	0.135	AGAAAAAAAAAGTCAAAGGGT
GhTLP11	Dof	DOF3.4	Gh_A10G0838	1936	1956	+	13.0635	1.35e-05	0.0662	GCTTCCTTTCATTCCCTTTAT
GhTLP11	Dof	DOF3.4	Gh_A10G0838	1861	1881	+	12.0317	3.61e-05	0.108	CTTTTGTCGTCTTTTCTTTTT
GhTLP11	Dof	DOF3.4	Gh_A10G0838	1368	1388	+	11.254	6.94e-05	0.135	CAACTCACCCTTTGACTTTTT
GhTLP11	WOX	WUS	Gh_A10G0884	1906	1916	+	13.3462	1.79e-05	0.617	TCATTCACTCA
GhTLP11	WOX	WUS	Gh_A10G0884	492	502	-	12.0769	4.19e-05	0.617	CCAATCATTCT
GhTLP11	C2H2	ZAT5	Gh_A10G1798	1914	1924	-	12.6667	6.48e-06	0.163	GAGTGAAGTGA
GhTLP11	C2H2	ZAT5	Gh_A10G1798	1905	1915	-	11.5714	3.41e-05	0.242	GAGTGAATGAG
GhTLP11	C2H2	ZAT5	Gh_A10G1798	1897	1907	-	10.873	8.1e-05	0.356	GAGTGAAATGA
GhTLP11	MIKC_MADS	AG	Gh_A10G2220	1869	1887	+	13.6324	1.02e-05	0.283	GTCTTTTCTTTTTGGGAAA
GhTLP11	MYB	MYB44	Gh_A11G0016	1731	1741	-	11.3472	8.72e-05	1	ATTTACCGTTT
GhTLP11	MYB_related	RVE6	Gh_A11G0102	1780	1788	+	13.0098	5.76e-05	1	CAGATATTA
GhTLP11	MIKC_MADS	AGL6	Gh_A11G0754	1664	1682	-	9.04762	8.37e-05	0.57	ATACCGAATAAGGAGATAT
GhTLP11	TCP	TCP9	Gh_A11G0759	481	490	+	10.4086	5.61e-05	0.256	TGGGGACCTC
GhTLP11	WRKY	WRKY22	Gh_A11G0833	1375	1387	-	14.746	7e-06	0.368	AAAAGTCAAAGGG
GhTLP11	HD-ZIP	ATHB-7	Gh_A11G0906	153	162	-	10.7087	7.16e-05	0.695	TACCAATCAC
GhTLP11	WRKY	WRKY23	Gh_A11G0984	1377	1384	-	12.1398	6.53e-05	1	AGTCAAAG
GhTLP11	NAC	NAC045	Gh_A11G1568	636	651	-	10.3492	6.43e-05	0.633	CTTTGATTCCACGTCA
GhTLP11	bZIP	BZIP53	Gh_A11G1675	631	645	+	18.7937	3.1e-07	0.0157	AAGGATGACGTGGAA
GhTLP11	bHLH	SPT	Gh_A11G1781	252	260	+	11.1183	6.82e-05	0.482	CCCATGTGT
GhTLP11	bHLH	SPT	Gh_A11G1781	636	644	-	10.4516	9.36e-05	0.482	TCCACGTCA
GhTLP11	MYB	RAX3	Gh_A11G1913	1002	1014	+	9.96154	4.1e-06	0.149	TGATGGTCGGTTC
GhTLP11	Trihelix	GTL2	Gh_A11G2296	1732	1741	+	13.5	1.22e-05	0.865	AACGGTAAAT
GhTLP11	MYB_related	MYB1R1	Gh_A11G2875	625	634	+	12.8387	1.86e-05	0.824	AGGGATAAGG
GhTLP11	HD-ZIP	HAT22	Gh_A11G3156	494	503	-	12.8767	1.91e-05	1	TCCAATCATT
GhTLP11	MIKC_MADS	AGL15	Gh_A12G0910	1871	1889	+	15.4603	2.99e-06	0.132	CTTTTCTTTTTGGGAAACG
GhTLP11	MIKC_MADS	AGL15	Gh_A12G0910	1666	1684	+	8.90476	8.77e-05	0.765	ATCTCCTTATTCGGTATTA
GhTLP11	MIKC_MADS	SOC1	Gh_A12G0936	1975	1995	-	14.3824	7.5e-06	0.0164	TTTTTTTGTGCTTCTTCTTCT
GhTLP11	MIKC_MADS	SOC1	Gh_A12G0936	1977	1997	-	14.1618	8.94e-06	0.0171	GGTTTTTTTGTGCTTCTTCTT
GhTLP11	MIKC_MADS	SOC1	Gh_A12G0936	366	386	+	12.2941	3.31e-05	0.0344	TTACACTCTTTTTTTTTTCCT
GhTLP11	MIKC_MADS	SOC1	Gh_A12G0936	1377	1397	+	11.8971	4.22e-05	0.0388	CTTTGACTTTTTTTTTCTTGT
GhTLP11	MIKC_MADS	SOC1	Gh_A12G0936	1828	1848	+	11.4853	5.37e-05	0.0437	TCCCTTTATCTCTTACTGTCG
GhTLP11	ERF	ERF054	Gh_A12G1267	1007	1026	+	7.50794	9.02e-05	0.209	GTCGGTTCTGCACCAATTCC
GhTLP11	C2H2	MGP	Gh_A12G1286	1857	1876	-	16.0635	2.3e-06	0.265	GAAAAGACGACAAAAGTGTT
GhTLP11	C2H2	MGP	Gh_A12G1286	234	253	+	9.80952	5.08e-05	0.505	AGGTATAGGACAAATTGACC
GhTLP11	C2H2	IDD4	Gh_A12G1411	1860	1876	-	15.2222	3.57e-06	0.298	GAAAAGACGACAAAAGT
GhTLP11	C2H2	IDD4	Gh_A12G1411	234	250	+	9.26984	5.7e-05	0.447	AGGTATAGGACAAATTG
GhTLP11	NAC	NAC029	Gh_A12G1505	633	643	-	10.8889	9.99e-05	0.829	CCACGTCATCC
GhTLP11	TCP	TCP5	Gh_A12G1657	483	490	+	10.6961	1.15e-05	0.339	GGGACCTC
GhTLP11	WRKY	WRKY27	Gh_A12G2292	1375	1387	+	14.6032	6.42e-06	0.378	CCCTTTGACTTTT
GhTLP11	MYB	MYB306	Gh_A12G2645	559	577	+	10.6984	5.85e-05	0.275	TGGTTGATGGTTGAGTGTA
GhTLP11	GATA	GATA28	Gh_A13G0435	1925	1943	+	3.52055	6.24e-05	0.247	CACCATTACTAGCTTCCTT
GhTLP11	MYB	MYB44	Gh_A13G0670	1731	1743	-	11.2564	6.91e-05	1	GCATTTACCGTTT
GhTLP11	WRKY	WRKY57	Gh_A13G0715	1377	1386	-	10.9894	5.87e-05	0.705	AAAGTCAAAG
GhTLP11	Dof	DOF2.4	Gh_A13G2218	1375	1389	+	11.4286	7.36e-05	0.341	CCCTTTGACTTTTTT
GhTLP11	SBP	SPL4	Gh_D01G0457	1042	1051	-	11.2581	6.22e-05	1	GGGTACGACA
GhTLP11	WRKY	WRKY20	Gh_D01G0702	1375	1387	+	13.2222	2.06e-05	0.757	CCCTTTGACTTTT
GhTLP11	ARF	ARF5	Gh_D01G0951	1862	1871	-	11.0635	8.01e-05	0.733	GACGACAAAA
GhTLP11	B3	REM16	Gh_D01G1010	1346	1366	+	0.701493	2.03e-05	0.495	CATATTGTTTTATCGAAAAAA
GhTLP11	BBR-BPC	BPC1	Gh_D01G1330	1826	1849	-	4.2381	1.08e-05	0.0315	ACGACAGTAAGAGATAAAGGGACA
GhTLP11	BBR-BPC	BPC1	Gh_D01G1330	1824	1847	-	0.047619	4.37e-05	0.0528	GACAGTAAGAGATAAAGGGACAGT
GhTLP11	BBR-BPC	BPC1	Gh_D01G1330	1822	1845	-	-1.11111	6.29e-05	0.0601	CAGTAAGAGATAAAGGGACAGTTC
GhTLP11	BBR-BPC	BPC1	Gh_D01G1330	1934	1957	-	-1.14286	6.36e-05	0.0602	AATAAAGGGAATGAAAGGAAGCTA
GhTLP11	BBR-BPC	BPC1	Gh_D01G1330	364	387	-	-1.60317	7.33e-05	0.0625	AAGGAAAAAAAAAAGAGTGTAAAA
GhTLP11	BBR-BPC	BPC1	Gh_D01G1330	1828	1851	-	-2.30159	9.07e-05	0.0699	GAACGACAGTAAGAGATAAAGGGA
GhTLP11	BBR-BPC	BPC1	Gh_D01G1330	1940	1963	-	-2.44444	9.47e-05	0.0703	TGGTGGAATAAAGGGAATGAAAGG
GhTLP11	GRAS	GAIPB	Gh_D01G1446	1857	1876	-	13.5072	1.08e-05	0.0519	GAAAAGACGACAAAAGTGTT
GhTLP11	GRAS	GAIPB	Gh_D01G1446	1826	1845	-	12.6812	1.99e-05	0.0632	CAGTAAGAGATAAAGGGACA
GhTLP11	Dof	DOF3.5	Gh_D01G1964	1827	1837	-	13.4444	3.57e-06	0.24	GATAAAGGGAC
GhTLP11	Dof	DOF3.5	Gh_D01G1964	331	341	-	12.1111	3.42e-05	0.376	GATAAAGGTAA
GhTLP11	Dof	DOF3.5	Gh_D01G1964	1947	1957	-	11.2857	8.87e-05	0.464	AATAAAGGGAA
GhTLP11	SBP	SPL7	Gh_D02G0498	1042	1051	-	12.458	2.18e-05	1	GGGTACGACA
GhTLP11	MIKC_MADS	FBP2	Gh_D02G1502	1667	1679	-	12.3433	2.83e-05	0.275	CCGAATAAGGAGA
GhTLP11	MIKC_MADS	FBP2	Gh_D02G1502	739	751	-	11.2239	6.55e-05	0.338	CTAAAAAAAGAAC
GhTLP11	bHLH	BPE	Gh_D02G1714	247	267	+	9.47619	6.53e-05	0.37	ATTGACCCATGTGTCCATAGG
GhTLP11	bHLH	BPE	Gh_D02G1714	246	266	-	8.68254	8.44e-05	0.392	CTATGGACACATGGGTCAATT
GhTLP11	ERF	ERF9	Gh_D02G1817	1921	1941	-	7.63492	3.9e-05	0.121	GGAAGCTAGTAATGGTGGAGT
GhTLP11	ERF	ERF008	Gh_D03G0220	1003	1019	+	8.8254	2.63e-05	0.414	GATGGTCGGTTCTGCAC
GhTLP11	HD-ZIP	ATHB-6	Gh_D03G0374	996	1006	+	11.8939	2.14e-05	0.6	CAATCATGATG
GhTLP11	HD-ZIP	ATHB-6	Gh_D03G0374	491	501	-	11.7727	2.6e-05	0.616	CAATCATTCTA
GhTLP11	HSF	HSFB3	Gh_D03G0619	482	496	-	11.5769	3.91e-05	1	ATTCTAGAGGTCCCC
GhTLP11	HSF	HSFB3	Gh_D03G0619	487	501	+	9.88462	0.0001	1	CCTCTAGAATGATTG
GhTLP11	WRKY	WRKY29	Gh_D03G0682	1377	1387	-	14.8413	5.51e-06	0.39	AAAAGTCAAAG
GhTLP11	WRKY	WRKY55	Gh_D04G0113	1375	1386	+	12.0635	3.32e-05	0.869	CCCTTTGACTTT
GhTLP11	WRKY	WRKY55	Gh_D04G0113	1034	1045	-	10.4286	7.08e-05	0.884	GACATTGACTGG
GhTLP11	MYB	DIVARICATA	Gh_D04G0641	622	636	-	15.5556	1.11e-06	0.197	ATCCTTATCCCTTTC
GhTLP11	MYB	DIVARICATA	Gh_D04G0641	628	642	-	13.5873	1.02e-05	0.261	CACGTCATCCTTATC
GhTLP11	C2H2	JKD	Gh_D04G1096	1857	1876	+	16.0476	2.17e-06	0.211	AACACTTTTGTCGTCTTTTC
GhTLP11	C2H2	JKD	Gh_D04G1096	234	253	-	9.80952	7.04e-05	0.506	GGTCAATTTGTCCTATACCT
GhTLP11	MYB	DIVARICATA	Gh_D04G1244	1611	1631	+	10.6795	7.1e-05	0.648	TAAAGAGAAGATAAAAACGAT
GhTLP11	G2-like	T5E21.10	Gh_D04G1301	183	193	-	11.4603	5.72e-05	0.88	CAGAGAATTTT
GhTLP11	Dof	DOF2.2	Gh_D05G0940	1937	1957	+	13.2063	1.41e-05	0.0758	CTTCCTTTCATTCCCTTTATT
GhTLP11	Dof	DOF2.2	Gh_D05G0940	1862	1882	+	13.127	1.52e-05	0.0779	TTTTGTCGTCTTTTCTTTTTG
GhTLP11	Dof	DOF2.2	Gh_D05G0940	1369	1389	+	11.5079	5.91e-05	0.137	AACTCACCCTTTGACTTTTTT
GhTLP11	WRKY	WRKY28	Gh_D05G1432	1375	1387	+	14.3175	7.54e-06	0.703	CCCTTTGACTTTT
GhTLP11	bZIP	ABF2	Gh_D05G1946	633	650	-	13.6825	5.01e-06	0.196	TTTGATTCCACGTCATCC
GhTLP11	ERF	RAP2-1	Gh_D05G1963	1005	1017	+	9.92063	3.3e-05	0.344	TGGTCGGTTCTGC
GhTLP11	MIKC_MADS	DEFA	Gh_D05G2452	1872	1886	-	12.1176	3.16e-05	0.279	TTCCCAAAAAGAAAA
GhTLP11	bZIP	DPBF3	Gh_D05G2714	631	645	+	14.2222	3.73e-06	0.187	AAGGATGACGTGGAA
GhTLP11	WRKY	WRKY65	Gh_D05G3827	1377	1387	-	12.9524	1.94e-05	0.74	AAAAGTCAAAG
GhTLP11	WRKY	WRKY11	Gh_D06G1121	1375	1388	+	14.9048	5.51e-06	0.403	CCCTTTGACTTTTT
GhTLP11	WRKY	WRKY40	Gh_D06G1966	1375	1389	+	15.3492	2.68e-06	0.317	CCCTTTGACTTTTTT
GhTLP11	WRKY	WRKY40	Gh_D06G1966	1031	1045	-	11.7143	5.83e-05	0.672	GACATTGACTGGTAC
GhTLP11	C2H2	ZAT10	Gh_D06G2303	1905	1915	+	11.375	5.64e-05	0.338	CTCATTCACTC
GhTLP11	ERF	ERF017	Gh_D07G0130	1004	1017	+	13.1111	1.38e-05	0.218	ATGGTCGGTTCTGC
GhTLP11	ERF	ERF003	Gh_D07G0308	1920	1938	-	8.52381	3.8e-05	0.125	AGCTAGTAATGGTGGAGTG
GhTLP11	C2H2	REF6	Gh_D07G0545	187	198	-	12.6667	1.59e-05	0.262	GAGAACAGAGAA
GhTLP11	NAC	JUB1	Gh_D07G0802	636	655	+	9.2381	6.39e-05	1	TGACGTGGAATCAAAGTTTC
GhTLP11	MYB	MYB12	Gh_D07G1261	957	966	+	12.3011	2.14e-05	0.782	TGACCTACCA
GhTLP11	WRKY	WRKY47	Gh_D07G1299	1371	1389	+	13.0159	1.97e-05	0.633	CTCACCCTTTGACTTTTTT
GhTLP11	bHLH	PIF1	Gh_D07G1543	630	643	+	10.9722	4.03e-05	0.615	TAAGGATGACGTGG
GhTLP11	B3	ABI3	Gh_D07G1550	287	295	-	10.5391	8.59e-05	0.558	TTGCATGGA
GhTLP11	WOX	WOX13	Gh_D07G1730	993	1002	+	11.8779	6.4e-05	0.74	AATCAATCAT
GhTLP11	WOX	WOX13	Gh_D07G1730	153	162	-	11.313	8.44e-05	0.74	TACCAATCAC
GhTLP11	bZIP	BZIP43	Gh_D07G1800	636	643	+	15.9785	6.64e-06	0.182	TGACGTGG
GhTLP11	MYB	MYB30	Gh_D07G2090	561	575	-	14.7619	4.22e-06	0.0794	CACTCAACCATCAAC
GhTLP11	MYB	MYB30	Gh_D07G2090	472	486	-	12.381	2.28e-05	0.118	TCCCCAACCATAGAC
GhTLP11	B3	FUS3	Gh_D07G2332	284	298	+	9.96825	8.57e-05	0.417	TGATCCATGCAATTT
GhTLP11	WRKY	WRKY2	Gh_D08G0306	247	254	-	11.1183	8.76e-05	0.761	GGGTCAAT
GhTLP11	WRKY	WRKY43	Gh_D08G1424	1375	1388	+	15.8254	2.65e-06	0.312	CCCTTTGACTTTTT
GhTLP11	NAC	NAC086	Gh_D08G1721	637	651	+	10.6508	6.71e-05	0.572	GACGTGGAATCAAAG
GhTLP11	HD-ZIP	HAT2	Gh_D08G1807	493	503	-	12.6406	1.82e-05	0.886	TCCAATCATTC
GhTLP11	MYB_related	MYB1R1	Gh_D08G1812	624	638	-	11.0476	8.56e-05	0.965	TCATCCTTATCCCTT
GhTLP11	NAC	SMB	Gh_D08G2447	634	654	+	10.4444	4.43e-05	0.677	GATGACGTGGAATCAAAGTTT
GhTLP11	bZIP	HY5	Gh_D08G2461	631	645	+	18.381	4.56e-07	0.0324	AAGGATGACGTGGAA
GhTLP11	ERF	ERF017	Gh_D08G2565	1004	1017	+	13.1111	1.38e-05	0.215	ATGGTCGGTTCTGC
GhTLP11	MYB	DIVARICATA	Gh_D09G0462	625	639	-	14.1746	5.38e-06	0.636	GTCATCCTTATCCCT
GhTLP11	MYB	DIVARICATA	Gh_D09G0991	626	635	+	13.129	1.81e-05	0.802	GGGATAAGGA
GhTLP11	ERF	DREB2A	Gh_D09G1587	1923	1943	-	6.55224	6.13e-05	0.127	AAGGAAGCTAGTAATGGTGGA
GhTLP11	ERF	DREB2A	Gh_D09G1587	1920	1940	-	5.32836	9.8e-05	0.158	GAAGCTAGTAATGGTGGAGTG
GhTLP11	Dof	DOF5.6	Gh_D09G1624	1377	1397	-	13.4127	1.06e-05	0.0886	ACAAGAAAAAAAAAGTCAAAG
GhTLP11	Dof	DOF5.6	Gh_D09G1624	1825	1845	-	11.8095	4.67e-05	0.144	CAGTAAGAGATAAAGGGACAG
GhTLP11	MYB_related	MYB1R1	Gh_D09G2413	622	636	+	11.0317	8.51e-05	0.873	GAAAGGGATAAGGAT
GhTLP11	WRKY	WRKY6	Gh_D10G0117	1377	1395	+	12.597	2.41e-05	0.608	CTTTGACTTTTTTTTTCTT
GhTLP11	bHLH	DYT1	Gh_D10G0179	1307	1320	-	6.15686	6.46e-05	0.963	TGACAATCAGGTGA
GhTLP11	Dof	DOF1.7	Gh_D10G0582	1374	1394	-	11.9841	3.81e-05	0.135	AGAAAAAAAAAGTCAAAGGGT
GhTLP11	NAC	ANAC094	Gh_D10G0792	633	651	-	14.0952	8.65e-06	0.61	CTTTGATTCCACGTCATCC
GhTLP11	ARF	ARF1	Gh_D10G0803	1005	1012	-	7.77647	9.1e-05	0.494	ACCGACCA
GhTLP11	ARF	ARF18	Gh_D10G2093	191	211	-	2.68354	1.62e-05	0.307	CTTATGCTTTTGGGAGAACAG
GhTLP11	C2H2	ZAT5	Gh_D10G2536	1914	1924	-	12.6667	6.48e-06	0.163	GAGTGAAGTGA
GhTLP11	C2H2	ZAT5	Gh_D10G2536	1905	1915	-	11.5714	3.41e-05	0.242	GAGTGAATGAG
GhTLP11	C2H2	ZAT5	Gh_D10G2536	1897	1907	-	10.873	8.1e-05	0.356	GAGTGAAATGA
GhTLP11	bHLH	BIM1	Gh_D11G0373	228	241	+	4.47619	8.93e-05	0.473	CACATGAGGTATAG
GhTLP11	TCP	TCP9	Gh_D11G0887	481	490	+	10.4086	5.61e-05	0.257	TGGGGACCTC
GhTLP11	WRKY	WRKY22	Gh_D11G0976	1375	1387	-	14.746	7e-06	0.371	AAAAGTCAAAGGG
GhTLP11	HD-ZIP	ATHB-7	Gh_D11G1052	492	504	+	12.5	2.83e-05	0.769	AGAATGATTGGAA
GhTLP11	HD-ZIP	ATHB-7	Gh_D11G1052	993	1005	-	10.5	8.64e-05	0.873	ATCATGATTGATT
GhTLP11	NAC	NAC043	Gh_D11G1062	636	652	+	11.7778	3.79e-05	0.648	TGACGTGGAATCAAAGT
GhTLP11	SBP	SPL1	Gh_D11G1088	1043	1051	-	11.5437	4.93e-05	1	GGGTACGAC
GhTLP11	bZIP	BZIP53	Gh_D11G1147	631	645	+	19.1429	2.31e-07	0.0115	AAGGATGACGTGGAA
GhTLP11	WRKY	WRKY1	Gh_D11G1536	248	258	+	9.94118	4.66e-05	0.5	TTGACCCATGT
GhTLP11	ZF-HD	ZHD6	Gh_D11G1851	1455	1469	+	11.1029	8.36e-05	1	TGATGTAATTAATGG
GhTLP11	ZF-HD	ZHD6	Gh_D11G1851	1489	1503	+	11.1029	8.36e-05	1	TGATGTAATTAATGG
GhTLP11	C2H2	IDD1	Gh_D11G1873	1860	1876	-	17.0952	1.11e-06	0.128	GAAAAGACGACAAAAGT
GhTLP11	C2H2	IDD1	Gh_D11G1873	234	250	+	10.0635	5.11e-05	0.533	AGGTATAGGACAAATTG
GhTLP11	WRKY	WRKY15	Gh_D11G1963	1377	1387	-	14.5079	7.64e-06	0.636	AAAAGTCAAAG
GhTLP11	MYB	RAX3	Gh_D11G2061	1002	1014	+	9.96154	4.1e-06	0.148	TGATGGTCGGTTC
GhTLP11	G2-like	PHL1	Gh_D11G2533	1261	1275	-	10.6667	7.28e-05	1	CAAGCATATCCCAAA
GhTLP11	bZIP	CPRF2	Gh_D11G2561	633	644	+	16.2151	1.34e-06	0.0525	GGATGACGTGGA
GhTLP11	bHLH	PIF3	Gh_D11G2839	251	260	+	12.9365	2.19e-05	0.392	ACCCATGTGT
GhTLP11	ERF	DREB2F	Gh_D11G3136	1921	1931	+	5.28571	9.07e-05	0.238	ACTCCACCATT
GhTLP11	bZIP	GBF1	Gh_D12G0618	636	645	+	13.4301	8.69e-06	0.237	TGACGTGGAA
GhTLP11	bZIP	GBF1	Gh_D12G0618	253	262	+	10.7204	8.24e-05	0.44	CCATGTGTCC
GhTLP11	G2-like	ARR1	Gh_D12G0857	538	548	-	13.1505	1.5e-05	0.75	CTTGATTCCGT
GhTLP11	SBP	SPL8	Gh_D12G0948	1040	1055	+	13.4353	5.72e-06	0.398	AATGTCGTACCCTTTT
GhTLP11	C2H2	IDD5	Gh_D12G1530	1861	1876	+	15.9306	2.25e-06	0.26	CTTTTGTCGTCTTTTC
GhTLP11	C2H2	IDD5	Gh_D12G1530	234	249	-	8.90278	6.54e-05	0.543	AATTTGTCCTATACCT
GhTLP11	Dof	CDF3	Gh_D12G1755	1377	1395	-	12.4921	2.61e-05	0.195	AAGAAAAAAAAAGTCAAAG
GhTLP11	Dof	CDF3	Gh_D12G1755	1825	1843	-	12.0635	3.67e-05	0.205	GTAAGAGATAAAGGGACAG
GhTLP11	Dof	CDF3	Gh_D12G1755	1855	1873	-	11.4127	5.97e-05	0.228	AAGACGACAAAAGTGTTAA
GhTLP11	TCP	TCP5	Gh_D12G1814	483	490	+	10.6961	1.15e-05	0.338	GGGACCTC
GhTLP11	GATA	GATA28	Gh_D13G0483	1925	1943	+	3.52055	6.24e-05	0.247	CACCATTACTAGCTTCCTT
GhTLP11	MYB	DIVARICATA	Gh_D13G0594	622	634	+	15.127	3.85e-06	0.456	GAAAGGGATAAGG
GhTLP11	MYB	MYB44	Gh_D13G0784	1731	1743	-	11.2564	6.91e-05	1	GCATTTACCGTTT
GhTLP11	ERF	DREB2F	Gh_Sca004932G06	1921	1931	+	5.28571	9.07e-05	0.239	ACTCCACCATT
GhTLP11	WRKY	WRKY33	Gh_Sca005978G01	1377	1387	-	15.1905	4.63e-06	0.549	AAAAGTCAAAG
GhTLP12	ERF	ERF7	Gh_A01G0650	194	214	-	16.2698	9.65e-07	0.0466	CCGCCGCTCTTGACACCACCA
GhTLP12	ERF	ERF7	Gh_A01G0650	3	23	-	15.0635	1.94e-06	0.0466	AGGCCGGGTCCACCACCGGCA
GhTLP12	ERF	ERF7	Gh_A01G0650	99	119	-	14.0159	3.47e-06	0.0489	CCACCACGACCGCAGCCGAGT
GhTLP12	ERF	ERF7	Gh_A01G0650	206	226	-	10.6508	1.94e-05	0.0898	TAGATACTTTGGCCGCCGCTC
GhTLP12	ERF	ERF7	Gh_A01G0650	1523	1543	-	10.4921	2.09e-05	0.0898	CCCTAGTCAGCTTAGCCATCA
GhTLP12	ERF	ERF7	Gh_A01G0650	6	26	-	9.93651	2.72e-05	0.105	GATAGGCCGGGTCCACCACCG
GhTLP12	ERF	ERF7	Gh_A01G0650	102	122	-	8.11111	6.21e-05	0.143	GAACCACCACGACCGCAGCCG
GhTLP12	BBR-BPC	BPC6	Gh_A01G0913	1922	1942	+	11.125	8.18e-07	0.024	TCTTGGCTTTCTCTCCCTCTC
GhTLP12	BBR-BPC	BPC6	Gh_A01G0913	1924	1944	+	10.4306	1.06e-06	0.024	TTGGCTTTCTCTCCCTCTCGT
GhTLP12	BBR-BPC	BPC6	Gh_A01G0913	1920	1940	+	2.84722	1.46e-05	0.0589	TCTCTTGGCTTTCTCTCCCTC
GhTLP12	BBR-BPC	BPC6	Gh_A01G0913	609	629	+	-0.819444	4.43e-05	0.103	TTCCTTTTTTCTCTTTTTCCT
GhTLP12	Dof	DOF3.5	Gh_A01G1713	1990	2000	+	12.4762	1.73e-05	0.376	CAAAAAGGAAA
GhTLP12	bZIP	ABI5	Gh_A01G1768	1628	1645	+	6.31746	2.87e-05	0.242	TTTGGGACACTTGGCGGA
GhTLP12	CPP	TCX2	Gh_A02G0324	915	927	+	10.819	1.32e-05	0.28	GCAAATTTTAGCC
GhTLP12	CPP	TCX2	Gh_A02G0324	1223	1235	+	10.4762	2.07e-05	0.287	CAAAATTTTAAAA
GhTLP12	GATA	GATA15	Gh_A02G0514	290	308	-	9.13235	2.12e-05	0.136	CTTCATCAAGAGCTTGATG
GhTLP12	C2H2	STOP1	Gh_A02G0617	925	939	+	11.5156	3.96e-05	0.359	GCCGTACCCAAGTGA
GhTLP12	C2H2	STOP1	Gh_A02G0617	1	15	-	10.8125	6.22e-05	0.394	TCCACCACCGGCAGC
GhTLP12	MIKC_MADS	PMADS2	Gh_A02G0736	615	628	-	10.619	7.47e-05	0.213	GGAAAAAGAGAAAA
GhTLP12	ERF	ABR1	Gh_A02G1312	198	216	+	17.4127	5.53e-07	0.0323	GGTGTCAAGAGCGGCGGCC
GhTLP12	ERF	ABR1	Gh_A02G1312	97	115	+	9.46032	2.86e-05	0.171	GGACTCGGCTGCGGTCGTG
GhTLP12	ERF	ABR1	Gh_A02G1312	201	219	+	9.01587	3.44e-05	0.183	GTCAAGAGCGGCGGCCAAA
GhTLP12	ERF	ABR1	Gh_A02G1312	1777	1795	-	8.36508	4.47e-05	0.201	GTAGAATTAGCCGGCTCCA
GhTLP12	ERF	ABR1	Gh_A02G1312	103	121	+	7.61905	5.99e-05	0.221	GGCTGCGGTCGTGGTGGTT
GhTLP12	ERF	ERF021	Gh_A02G1737	102	121	-	20.8594	4.61e-08	0.00507	AACCACCACGACCGCAGCCG
GhTLP12	ERF	ERF021	Gh_A02G1737	3	22	-	16.3906	9.08e-07	0.0198	GGCCGGGTCCACCACCGGCA
GhTLP12	ERF	ERF021	Gh_A02G1737	194	213	-	15.9375	1.2e-06	0.0229	CGCCGCTCTTGACACCACCA
GhTLP12	ERF	ERF021	Gh_A02G1737	6	25	-	13.5	5.06e-06	0.0431	ATAGGCCGGGTCCACCACCG
GhTLP12	ERF	ERF021	Gh_A02G1737	99	118	-	12.8906	7.12e-06	0.053	CACCACGACCGCAGCCGAGT
GhTLP12	ERF	ERF021	Gh_A02G1737	197	216	-	12.4219	9.24e-06	0.0581	GGCCGCCGCTCTTGACACCA
GhTLP12	ERF	ERF021	Gh_A02G1737	96	115	-	10.0625	3.23e-05	0.0948	CACGACCGCAGCCGAGTCCT
GhTLP12	ERF	ERF021	Gh_A02G1737	105	124	-	9.64062	4e-05	0.102	TCGAACCACCACGACCGCAG
GhTLP12	ERF	ERF105	Gh_A03G0524	2	16	+	8.49206	1.84e-05	0.141	CTGCCGGTGGTGGAC
GhTLP12	ERF	ERF105	Gh_A03G0524	441	455	+	6.15873	3.78e-05	0.202	ACGACGATGGCTGTT
GhTLP12	ERF	ERF105	Gh_A03G0524	110	124	+	3.96825	7e-05	0.243	GTCGTGGTGGTTCGA
GhTLP12	ERF	ERF105	Gh_A03G0524	205	219	+	3.09524	8.83e-05	0.251	AGAGCGGCGGCCAAA
GhTLP12	ERF	ERF105	Gh_A03G0524	98	112	+	2.88889	9.32e-05	0.259	GACTCGGCTGCGGTC
GhTLP12	TCP	TCP7	Gh_A03G1464	11	21	+	6.30159	4.92e-05	0.378	GTGGACCCGGC
GhTLP12	G2-like	LUX	Gh_A03G2087	71	84	-	10.7241	7.57e-05	0.946	CCGAGATACAGTCA
GhTLP12	ERF	ERF3	Gh_A04G0106	206	220	+	14.1587	3.18e-06	0.0804	GAGCGGCGGCCAAAG
GhTLP12	ERF	ERF3	Gh_A04G0106	6	20	+	10.8095	1.5e-05	0.147	CGGTGGTGGACCCGG
GhTLP12	ERF	ERF3	Gh_A04G0106	99	113	+	9.60317	2.49e-05	0.187	ACTCGGCTGCGGTCG
GhTLP12	ERF	ERF3	Gh_A04G0106	3	17	+	8.85714	3.37e-05	0.187	TGCCGGTGGTGGACC
GhTLP12	ERF	ERF3	Gh_A04G0106	102	116	+	6.68254	7.77e-05	0.26	CGGCTGCGGTCGTGG
GhTLP12	ERF	ERF3	Gh_A04G0106	439	453	+	6.47619	8.38e-05	0.261	GGACGACGATGGCTG
GhTLP12	TCP	TCP4	Gh_A04G0316	11	20	-	12.9462	1.33e-05	0.34	CCGGGTCCAC
GhTLP12	TCP	TCP4	Gh_A04G0316	196	205	-	8.96774	8.95e-05	0.396	TTGACACCAC
GhTLP12	SBP	SPL9	Gh_A04G1331	924	934	-	11.1587	9.54e-05	1	TGGGTACGGCT
GhTLP12	EIL	EIL3	Gh_A05G0554	138	158	+	10.2949	5.1e-05	0.635	AGGTCCAGTTTCAGGAATTGG
GhTLP12	HD-ZIP	ATHB-15	Gh_A05G1085	1390	1404	-	12.3077	3.58e-05	0.638	ATTTATAATGATTAT
GhTLP12	HD-ZIP	ATHB-15	Gh_A05G1085	1386	1400	+	11.0769	7.01e-05	0.644	AGAAATAATCATTAT
GhTLP12	Trihelix	ASIL2	Gh_A05G1149	1	11	-	11.0794	3.43e-05	0.53	CCACCGGCAGC
GhTLP12	Trihelix	ASIL2	Gh_A05G1149	2	12	+	8.33333	9.74e-05	0.607	CTGCCGGTGGT
GhTLP12	TCP	TCP2	Gh_A05G1236	11	18	-	11.0294	1.38e-05	0.202	GGGTCCAC
GhTLP12	TCP	TCP2	Gh_A05G1236	1601	1608	+	8.65686	7.26e-05	0.279	GGGACCAA
GhTLP12	WRKY	WRKY65	Gh_A05G1287	370	380	-	10.7778	6.17e-05	0.781	CATTGTCAACG
GhTLP12	WRKY	WRKY65	Gh_A05G1287	1811	1821	+	10.4762	6.81e-05	0.781	CCGAGTCAACT
GhTLP12	bZIP	BZIP53	Gh_A05G1641	1486	1500	-	6.63492	3.79e-05	0.376	AAATCCGATGTGGAG
GhTLP12	bZIP	BZIP53	Gh_A05G1641	1318	1332	+	6.55556	3.88e-05	0.376	AAATATGACATGGAG
GhTLP12	ERF	RAP2-1	Gh_A05G1769	2	14	+	12.7937	1.34e-05	0.263	CTGCCGGTGGTGG
GhTLP12	TALE	KNAP2	Gh_A05G1857	1924	1943	+	16.7027	1.04e-06	0.00986	TTGGCTTTCTCTCCCTCTCG
GhTLP12	TALE	KNAP2	Gh_A05G1857	183	202	+	14.8919	3e-06	0.0184	TTGCCGCGGCCTGGTGGTGT
GhTLP12	TALE	KNAP2	Gh_A05G1857	1926	1945	+	12.7838	8.96e-06	0.0345	GGCTTTCTCTCCCTCTCGTG
GhTLP12	TALE	KNAP2	Gh_A05G1857	1922	1941	+	11.7027	1.49e-05	0.0455	TCTTGGCTTTCTCTCCCTCT
GhTLP12	TALE	KNAP2	Gh_A05G1857	1905	1924	+	11.1351	1.93e-05	0.0513	CCCTTCATTTCCCGTTCTCT
GhTLP12	TALE	KNAP2	Gh_A05G1857	203	222	-	10.3649	2.7e-05	0.0617	TACTTTGGCCGCCGCTCTTG
GhTLP12	TALE	KNAP2	Gh_A05G1857	17	36	+	9.16216	4.41e-05	0.0721	CCGGCCTATCGTCTTCCGTT
GhTLP12	TALE	KNAP2	Gh_A05G1857	1921	1940	+	8.32432	6.1e-05	0.0847	CTCTTGGCTTTCTCTCCCTC
GhTLP12	TALE	KNAP2	Gh_A05G1857	103	122	+	8.21622	6.35e-05	0.0847	GGCTGCGGTCGTGGTGGTTC
GhTLP12	TALE	KNAP2	Gh_A05G1857	1920	1939	+	7.18919	9.23e-05	0.0969	TCTCTTGGCTTTCTCTCCCT
GhTLP12	ERF	RAP2-4	Gh_A05G1961	1	10	-	12.2473	2.69e-05	0.331	CACCGGCAGC
GhTLP12	ERF	RAP2-4	Gh_A05G1961	209	218	+	10.6344	9.34e-05	0.394	CGGCGGCCAA
GhTLP12	ERF	RAP2-4	Gh_A05G1961	204	213	-	10.5806	9.75e-05	0.397	CGCCGCTCTT
GhTLP12	MIKC_MADS	DEFA	Gh_A05G2191	1986	2000	+	13.6471	1.1e-05	0.191	ACACCAAAAAGGAAA
GhTLP12	ERF	DREB2D	Gh_A05G2194	6	20	-	16.9683	8.72e-07	0.0439	CCGGGTCCACCACCG
GhTLP12	ERF	DREB2D	Gh_A05G2194	3	17	-	14.7302	3.14e-06	0.0627	GGTCCACCACCGGCA
GhTLP12	ERF	DREB2D	Gh_A05G2194	206	220	-	13.1429	7.12e-06	0.0831	CTTTGGCCGCCGCTC
GhTLP12	ERF	DREB2D	Gh_A05G2194	102	116	-	12.8413	8.27e-06	0.0834	CCACGACCGCAGCCG
GhTLP12	ERF	DREB2D	Gh_A05G2194	412	426	+	8.98413	4.65e-05	0.178	CTTCGGACACCGTTT
GhTLP12	ERF	DREB2D	Gh_A05G2194	194	208	-	8	6.85e-05	0.212	CTCTTGACACCACCA
GhTLP12	ERF	DREB2D	Gh_A05G2194	99	113	-	7.73016	7.59e-05	0.214	CGACCGCAGCCGAGT
GhTLP12	ERF	DREB2D	Gh_A05G2194	442	456	-	7.38095	8.66e-05	0.231	GAACAGCCATCGTCG
GhTLP12	NAC	NAC078	Gh_A05G2506	1859	1870	-	12.6882	1.53e-05	0.362	TTACAAGCCAGA
GhTLP12	Dof	DOF3.6	Gh_A05G2599	608	628	+	14.7031	3.74e-06	0.0403	ATTCCTTTTTTCTCTTTTTCC
GhTLP12	Dof	DOF3.6	Gh_A05G2599	609	629	+	13.4219	1.2e-05	0.0552	TTCCTTTTTTCTCTTTTTCCT
GhTLP12	Dof	DOF3.6	Gh_A05G2599	610	630	+	11.6406	4.73e-05	0.0875	TCCTTTTTTCTCTTTTTCCTT
GhTLP12	Dof	DOF3.6	Gh_A05G2599	565	585	-	11.1094	6.8e-05	0.0929	TATTCTTTTTCCCCTTCACAT
GhTLP12	Dof	DOF3.6	Gh_A05G2599	790	810	+	11.0156	7.24e-05	0.095	TCATCTTTTTCATTTTAGTGC
GhTLP12	Dof	DOF3.6	Gh_A05G2599	1980	2000	-	10.6406	9.23e-05	0.103	TTTCCTTTTTGGTGTTTGGAT
GhTLP12	TCP	TCP20	Gh_A05G2936	11	19	-	13.4624	1.04e-05	0.213	CGGGTCCAC
GhTLP12	TCP	TCP13	Gh_A05G3219	9	21	-	15.5833	1.57e-06	0.11	GCCGGGTCCACCA
GhTLP12	WRKY	WRKY70	Gh_A05G3499	1811	1823	-	10.2698	4.03e-05	0.922	TGAGTTGACTCGG
GhTLP12	WRKY	WRKY70	Gh_A05G3499	368	380	+	7.07937	9.69e-05	1	TTCGTTGACAATG
GhTLP12	C2H2	Gtf3a	Gh_A05G3867	612	630	+	8.45455	6.22e-05	0.0549	CTTTTTTCTCTTTTTCCTT
GhTLP12	C2H2	Gtf3a	Gh_A05G3867	1922	1940	+	7.95455	7.91e-05	0.0591	TCTTGGCTTTCTCTCCCTC
GhTLP12	ERF	ERF012	Gh_A06G0359	195	214	-	12.1905	9.66e-06	0.148	CCGCCGCTCTTGACACCACC
GhTLP12	ERF	ERF012	Gh_A06G0359	103	122	-	11.7143	1.16e-05	0.156	GAACCACCACGACCGCAGCC
GhTLP12	ERF	ERF012	Gh_A06G0359	7	26	-	11.1429	1.42e-05	0.172	GATAGGCCGGGTCCACCACC
GhTLP12	ERF	ERF012	Gh_A06G0359	4	23	-	9.87302	2.14e-05	0.175	AGGCCGGGTCCACCACCGGC
GhTLP12	ERF	ERF012	Gh_A06G0359	207	226	-	6.44444	5.75e-05	0.257	TAGATACTTTGGCCGCCGCT
GhTLP12	ERF	ERF012	Gh_A06G0359	406	425	+	6.04762	6.41e-05	0.257	CGCATCCTTCGGACACCGTT
GhTLP12	ERF	ERF091	Gh_A06G1176	208	224	+	14.127	1.78e-06	0.0395	GCGGCGGCCAAAGTATC
GhTLP12	ERF	ERF091	Gh_A06G1176	5	21	+	13.2222	2.62e-06	0.0395	CCGGTGGTGGACCCGGC
GhTLP12	ERF	ERF091	Gh_A06G1176	104	120	+	9.74603	9.99e-06	0.0835	GCTGCGGTCGTGGTGGT
GhTLP12	ERF	ERF091	Gh_A06G1176	101	117	+	7.4127	2.21e-05	0.123	TCGGCTGCGGTCGTGGT
GhTLP12	ERF	ERF091	Gh_A06G1176	8	24	+	4.8254	4.9e-05	0.181	GTGGTGGACCCGGCCTA
GhTLP12	ERF	ERF091	Gh_A06G1176	1522	1538	+	3.88889	6.42e-05	0.22	ATGATGGCTAAGCTGAC
GhTLP12	ERF	ERF091	Gh_A06G1176	179	195	-	3.65079	6.87e-05	0.225	CAGGCCGCGGCAAAGTG
GhTLP12	WRKY	WRKY11	Gh_A06G2118	1810	1823	-	10.381	5.68e-05	0.777	TGAGTTGACTCGGG
GhTLP12	WRKY	WRKY11	Gh_A06G2118	368	381	+	9.71429	7.35e-05	0.783	TTCGTTGACAATGG
GhTLP12	ERF	ERF003	Gh_A07G0251	200	218	+	11.1587	1.24e-05	0.0904	TGTCAAGAGCGGCGGCCAA
GhTLP12	ERF	ERF003	Gh_A07G0251	105	123	+	9.28571	2.78e-05	0.12	CTGCGGTCGTGGTGGTTCG
GhTLP12	ERF	ERF003	Gh_A07G0251	102	120	+	8.30159	4.15e-05	0.126	CGGCTGCGGTCGTGGTGGT
GhTLP12	ERF	ERF003	Gh_A07G0251	93	111	+	8.20635	4.31e-05	0.129	GATAGGACTCGGCTGCGGT
GhTLP12	WRKY	WRKY46	Gh_A07G1274	1811	1821	+	12.375	2.71e-05	0.598	CCGAGTCAACT
GhTLP12	WOX	WOX13	Gh_A07G1563	1835	1842	-	11.5417	6.67e-05	0.624	CCAATCAG
GhTLP12	TCP	TCP1	Gh_A07G1572	81	110	+	6.38462	1.78e-05	0.135	TCGGGGTGCAACGATAGGACTCGGCTGCGG
GhTLP12	MYB	MYB59	Gh_A07G1617	395	408	+	13.5714	1.36e-05	0.482	AATGGTAGGTTCGC
GhTLP12	WRKY	WRKY21	Gh_A07G1912	370	380	-	10.2222	6.37e-05	0.759	CATTGTCAACG
GhTLP12	WRKY	WRKY21	Gh_A07G1912	1811	1821	+	9.71429	8.17e-05	0.759	CCGAGTCAACT
GhTLP12	B3	FUS3	Gh_A07G2123	590	604	+	11.3968	5.47e-05	0.372	GTAGACATGCAACAA
GhTLP12	Trihelix	GT-2	Gh_A07G2343	1169	1178	+	10.4255	4.2e-05	1	ATAATTACCG
GhTLP12	bZIP	BZIP43	Gh_A08G0476	1320	1331	+	4.57692	2.65e-05	0.336	ATATGACATGGA
GhTLP12	bZIP	CPRF1	Gh_A08G1122	1486	1500	+	6.79365	4.88e-05	0.368	CTCCACATCGGATTT
GhTLP12	MYB	MYB46	Gh_A08G1308	4	14	+	13.2222	1.52e-05	0.176	GCCGGTGGTGG
GhTLP12	MYB	MYB46	Gh_A08G1308	109	119	+	10.7143	8.26e-05	0.316	GGTCGTGGTGG
GhTLP12	bZIP	HBP-1a	Gh_A08G1385	1629	1643	+	5.15873	6.07e-05	0.398	TTGGGACACTTGGCG
GhTLP12	bZIP	HBP-1a	Gh_A08G1385	1486	1500	-	3.96825	8.12e-05	0.471	AAATCCGATGTGGAG
GhTLP12	ERF	ERF038	Gh_A08G1516	3	17	+	14.4286	6.38e-06	0.226	TGCCGGTGGTGGACC
GhTLP12	ERF	ERF025	Gh_A08G1612	206	220	+	10.873	4.49e-05	0.426	GAGCGGCGGCCAAAG
GhTLP12	AP2	BBM	Gh_A08G2008	611	630	-	17.0128	6.86e-07	0.00733	AAGGAAAAAGAGAAAAAAGG
GhTLP12	AP2	BBM	Gh_A08G2008	612	631	-	13.3462	1.43e-05	0.0285	CAAGGAAAAAGAGAAAAAAG
GhTLP12	AP2	BBM	Gh_A08G2008	784	803	-	12.859	1.97e-05	0.0324	AATGAAAAAGATGAAAAACA
GhTLP12	AP2	BBM	Gh_A08G2008	1923	1942	-	12.8077	2.04e-05	0.0329	GAGAGGGAGAGAAAGCCAAG
GhTLP12	AP2	BBM	Gh_A08G2008	315	334	+	12.1795	3.03e-05	0.0412	AAAACAATAAGGACAACAAG
GhTLP12	AP2	BBM	Gh_A08G2008	1929	1948	-	11.4872	4.56e-05	0.0493	TCTCACGAGAGGGAGAGAAA
GhTLP12	MYB	MYB86	Gh_A08G2287	1896	1916	-	10.3016	7.71e-05	0.495	GGAAATGAAGGGATTGGTGGG
GhTLP12	MYB	MYB86	Gh_A08G2287	387	407	+	9.8254	9.5e-05	0.495	CCAGAAAAAATGGTAGGTTCG
GhTLP12	ERF	CRF2	Gh_A08G2409	207	214	-	15.5376	4.08e-06	0.129	CCGCCGCT
GhTLP12	ERF	CRF2	Gh_A08G2409	210	217	-	13.4624	9.57e-06	0.175	TGGCCGCC
GhTLP12	ERF	CRF2	Gh_A08G2409	186	193	+	9.78495	5.42e-05	0.366	CCGCGGCC
GhTLP12	ERF	CRF2	Gh_A08G2409	103	110	-	9.58065	6.73e-05	0.366	CCGCAGCC
GhTLP12	GATA	GATA1	Gh_A09G0518	1898	1912	-	9.83582	6.59e-05	0.221	ATGAAGGGATTGGTG
GhTLP12	Nin-like	RKD1	Gh_A09G2142	17	35	+	15.254	2.67e-06	0.299	CCGGCCTATCGTCTTCCGT
GhTLP12	Nin-like	RKD1	Gh_A09G2142	1901	1919	+	11.4444	1.99e-05	0.318	CAATCCCTTCATTTCCCGT
GhTLP12	G2-like	PHL1	Gh_A10G0008	729	737	-	12.5	2.68e-05	0.553	GAGAAAACA
GhTLP12	ERF	ERF12	Gh_A10G0254	209	216	-	12.1373	4.53e-06	0.246	GGCCGCCG
GhTLP12	ERF	ERF12	Gh_A10G0254	102	109	-	11.2353	1.38e-05	0.246	CGCAGCCG
GhTLP12	ERF	ERF12	Gh_A10G0254	1777	1784	-	9.03922	6.76e-05	0.347	CGGCTCCA
GhTLP12	ERF	ERF12	Gh_A10G0254	206	213	-	4.78431	7.78e-05	0.347	CGCCGCTC
GhTLP12	ERF	ERF12	Gh_A10G0254	187	194	+	4.70588	8.16e-05	0.347	CGCGGCCT
GhTLP12	ERF	ERF12	Gh_A10G0254	209	216	+	4.69608	8.32e-05	0.347	CGGCGGCC
GhTLP12	ERF	ERF12	Gh_A10G0254	186	193	-	4.20588	9e-05	0.347	GGCCGCGG
GhTLP12	Dof	DOF1.5	Gh_A10G0348	615	635	-	14.9365	2.11e-06	0.0661	AAATCAAGGAAAAAGAGAAAA
GhTLP12	Dof	DOF1.5	Gh_A10G0348	606	626	-	12.5714	2.32e-05	0.133	AAAAAGAGAAAAAAGGAATCC
GhTLP12	ERF	RAP2-12	Gh_A10G0471	200	220	+	12.8095	4.89e-06	0.0846	TGTCAAGAGCGGCGGCCAAAG
GhTLP12	ERF	RAP2-12	Gh_A10G0471	197	217	+	12.4127	5.82e-06	0.0846	TGGTGTCAAGAGCGGCGGCCA
GhTLP12	ERF	RAP2-12	Gh_A10G0471	96	116	+	11.2063	9.72e-06	0.1	AGGACTCGGCTGCGGTCGTGG
GhTLP12	ERF	RAP2-12	Gh_A10G0471	93	113	+	9.12698	2.22e-05	0.145	GATAGGACTCGGCTGCGGTCG
GhTLP12	ERF	RAP2-12	Gh_A10G0471	180	200	-	5.79365	7.26e-05	0.231	ACCACCAGGCCGCGGCAAAGT
GhTLP12	ERF	RAP2-12	Gh_A10G0471	102	122	+	5.19048	8.86e-05	0.246	CGGCTGCGGTCGTGGTGGTTC
GhTLP12	C2H2	IDD7	Gh_A10G0519	1744	1761	+	13.3016	1.08e-05	0.314	CACAACTCGACAAAACGA
GhTLP12	C2H2	IDD7	Gh_A10G0519	1752	1769	+	8.30159	8.81e-05	0.609	GACAAAACGACATGACCC
GhTLP12	Dof	DOF1.7	Gh_A10G0541	612	632	-	14.3492	3.06e-06	0.044	TCAAGGAAAAAGAGAAAAAAG
GhTLP12	Dof	DOF1.7	Gh_A10G0541	785	805	-	13.4286	9.09e-06	0.0742	AAAATGAAAAAGATGAAAAAC
GhTLP12	Dof	DOF3.4	Gh_A10G0838	606	626	+	12.5714	2.2e-05	0.0856	GGATTCCTTTTTTCTCTTTTT
GhTLP12	Dof	DOF3.4	Gh_A10G0838	1913	1933	+	11.7937	4.45e-05	0.113	TTCCCGTTCTCTTGGCTTTCT
GhTLP12	ERF	RAP2-3	Gh_A10G1483	207	214	-	13.466	1.21e-05	0.3	CCGCCGCT
GhTLP12	ERF	RAP2-3	Gh_A10G1483	208	215	+	12.5728	2.12e-05	0.3	GCGGCGGC
GhTLP12	ERF	RAP2-3	Gh_A10G1483	210	217	-	11	5.69e-05	0.388	TGGCCGCC
GhTLP12	ERF	RAP2-3	Gh_A10G1483	103	110	-	10.7184	6.45e-05	0.388	CCGCAGCC
GhTLP12	ERF	RAP2-3	Gh_A10G1483	1779	1786	+	10.6019	6.95e-05	0.388	GAGCCGGC
GhTLP12	ERF	RAP2-3	Gh_A10G1483	186	193	+	9.93204	9.15e-05	0.414	CCGCGGCC
GhTLP12	MYB	MYB108	Gh_A10G1563	1845	1859	+	15.127	1.86e-06	0.176	TGGGTTGGGTTTGGT
GhTLP12	MYB	MYB108	Gh_A10G1563	1840	1854	+	11.1111	9.5e-05	0.516	TGGGTTGGGTTGGGT
GhTLP12	C2H2	ZAT5	Gh_A10G1798	850	860	+	10.8889	7.96e-05	0.354	TAGTGAAATTG
GhTLP12	C2H2	ZAT5	Gh_A10G1798	871	881	+	10.8889	7.96e-05	0.354	TAGTGAAATTG
GhTLP12	ERF	ABI4	Gh_A10G2156	204	213	-	13.0118	1.75e-05	0.248	CGCCGCTCTT
GhTLP12	SBP	SBP1	Gh_A10G2217	925	932	+	13.9444	2.05e-05	1	GCCGTACC
GhTLP12	MIKC_MADS	AG	Gh_A10G2220	653	671	+	12.2206	2.93e-05	0.338	TTTTTCCCAGTTTTGTCTA
GhTLP12	MIKC_MADS	AG	Gh_A10G2220	463	481	+	10.8529	7.32e-05	0.404	ATGTTTTTTCTTTTGGCTA
GhTLP12	MYB	MYB44	Gh_A11G0016	416	426	+	11.5	7.73e-05	1	GGACACCGTTT
GhTLP12	LBD	LBD2	Gh_A11G0562	403	417	-	10.3175	7.57e-05	0.635	CCGAAGGATGCGAAC
GhTLP12	LBD	LBD19	Gh_A11G0741	387	401	+	10.4762	5.43e-05	0.749	CCAGAAAAAATGGTA
GhTLP12	TCP	TCP9	Gh_A11G0759	11	20	-	15.2473	3.26e-06	0.149	CCGGGTCCAC
GhTLP12	TCP	TCP9	Gh_A11G0759	1599	1608	-	9.46237	9.03e-05	0.298	TTGGTCCCTC
GhTLP12	WRKY	WRKY22	Gh_A11G0833	1811	1823	+	9.69841	8.24e-05	0.824	CCGAGTCAACTCA
GhTLP12	HD-ZIP	ATHB-7	Gh_A11G0906	1835	1844	-	11.6117	2.65e-05	0.469	ACCCAATCAG
GhTLP12	SBP	SPL1	Gh_A11G0943	359	368	+	8.40777	9.81e-05	1	ACCTTACGGT
GhTLP12	SBP	SPL1	Gh_A11G0943	359	368	-	8.40777	9.81e-05	1	ACCGTAAGGT
GhTLP12	bZIP	BZIP53	Gh_A11G1675	1486	1500	-	6.36508	5.2e-05	0.39	AAATCCGATGTGGAG
GhTLP12	bZIP	BZIP53	Gh_A11G1675	1318	1332	+	5.07937	7.55e-05	0.453	AAATATGACATGGAG
GhTLP12	MYB	RAX3	Gh_A11G1913	394	406	+	0.833333	5.58e-05	0.245	AAATGGTAGGTTC
GhTLP12	MYB	RAX3	Gh_A11G1913	1963	1975	-	-1.61538	9.86e-05	0.291	AGAAAGTTGGTTG
GhTLP12	MYB	CDC5	Gh_A11G2240	164	174	-	9.78481	6.83e-05	0.59	AGCTCGTCGGG
GhTLP12	WOX	WOX11	Gh_A11G2676	1472	1482	+	11.4795	6.66e-05	0.789	ATTTAATTAGT
GhTLP12	Trihelix	pyrH	Gh_A11G2872	416	429	-	10.5714	5.4e-05	1	AGTAAACGGTGTCC
GhTLP12	MYB	ODO1	Gh_A12G0527	396	408	+	10.2051	8.93e-05	0.622	ATGGTAGGTTCGC
GhTLP12	MIKC_MADS	SOC1	Gh_A12G0936	610	630	+	17.1618	4.43e-07	0.00469	TCCTTTTTTCTCTTTTTCCTT
GhTLP12	MIKC_MADS	SOC1	Gh_A12G0936	609	629	+	15.3824	3.14e-06	0.0103	TTCCTTTTTTCTCTTTTTCCT
GhTLP12	MIKC_MADS	SOC1	Gh_A12G0936	1904	1924	+	14.8971	4.87e-06	0.0133	TCCCTTCATTTCCCGTTCTCT
GhTLP12	MIKC_MADS	SOC1	Gh_A12G0936	612	632	+	14.3529	7.68e-06	0.0164	CTTTTTTCTCTTTTTCCTTGA
GhTLP12	MIKC_MADS	SOC1	Gh_A12G0936	1917	1937	+	14.1029	9.37e-06	0.0175	CGTTCTCTTGGCTTTCTCTCC
GhTLP12	MIKC_MADS	SOC1	Gh_A12G0936	606	626	+	13.4706	1.5e-05	0.0225	GGATTCCTTTTTTCTCTTTTT
GhTLP12	MIKC_MADS	SOC1	Gh_A12G0936	1921	1941	+	13.4118	1.57e-05	0.023	CTCTTGGCTTTCTCTCCCTCT
GhTLP12	MIKC_MADS	SOC1	Gh_A12G0936	1919	1939	+	11.8971	4.22e-05	0.0388	TTCTCTTGGCTTTCTCTCCCT
GhTLP12	MIKC_MADS	SOC1	Gh_A12G0936	617	637	+	11.25	6.13e-05	0.0459	TTCTCTTTTTCCTTGATTTGT
GhTLP12	ERF	ERF054	Gh_A12G1267	4	23	+	20.5079	7.25e-08	0.00851	GCCGGTGGTGGACCCGGCCT
GhTLP12	ERF	ERF054	Gh_A12G1267	100	119	+	16.5238	1.24e-06	0.0406	CTCGGCTGCGGTCGTGGTGG
GhTLP12	ERF	ERF054	Gh_A12G1267	195	214	+	11.5079	1.78e-05	0.157	GGTGGTGTCAAGAGCGGCGG
GhTLP12	ERF	ERF054	Gh_A12G1267	1767	1786	-	9.04762	5.04e-05	0.179	GCCGGCTCCATGAGTTTGGG
GhTLP12	ERF	ERF054	Gh_A12G1267	7	26	+	8.92063	5.29e-05	0.179	GGTGGTGGACCCGGCCTATC
GhTLP12	ERF	ERF054	Gh_A12G1267	106	125	+	8.87302	5.39e-05	0.179	TGCGGTCGTGGTGGTTCGAC
GhTLP12	ERF	ERF054	Gh_A12G1267	207	226	+	8.8254	5.49e-05	0.179	AGCGGCGGCCAAAGTATCTA
GhTLP12	ERF	ERF054	Gh_A12G1267	103	122	+	7.38095	9.45e-05	0.209	GGCTGCGGTCGTGGTGGTTC
GhTLP12	C2H2	MGP	Gh_A12G1286	1744	1763	+	10.5556	3.83e-05	0.457	CACAACTCGACAAAACGACA
GhTLP12	C3H	C3H15	Gh_A12G1304	1108	1122	+	9	5.38e-05	0.829	ACGATAAAATAGGTA
GhTLP12	C2H2	IDD4	Gh_A12G1411	1744	1760	+	12.3175	1.59e-05	0.298	CACAACTCGACAAAACG
GhTLP12	TCP	TCP15	Gh_A12G1522	9	21	+	15.5556	2.28e-06	0.115	TGGTGGACCCGGC
GhTLP12	TCP	TCP15	Gh_A12G1522	10	22	-	9.93651	2.61e-05	0.28	GGCCGGGTCCACC
GhTLP12	TCP	TCP15	Gh_A12G1522	1774	1786	+	5.60317	9.97e-05	0.447	TCATGGAGCCGGC
GhTLP12	RAV	RAV1	Gh_A12G1554	1884	1900	-	11.127	6.07e-05	0.478	GTGGGGTTTTTTGATGG
GhTLP12	TCP	TCP5	Gh_A12G1657	11	18	-	10.6961	1.15e-05	0.339	GGGTCCAC
GhTLP12	TCP	TCP5	Gh_A12G1657	1601	1608	+	10.2157	1.63e-05	0.339	GGGACCAA
GhTLP12	WRKY	WRKY27	Gh_A12G2292	368	380	+	7.60317	9.68e-05	0.859	TTCGTTGACAATG
GhTLP12	MYB	MYB306	Gh_A12G2645	1587	1605	+	12.3651	2.42e-05	0.208	TGTATTGTAGTTGAGGGAC
GhTLP12	MYB	MYB306	Gh_A12G2645	1957	1975	-	11.6508	3.59e-05	0.231	AGAAAGTTGGTTGGTTATA
GhTLP12	ERF	CRF4	Gh_A12G2705	102	122	-	10.194	8.45e-06	0.0614	GAACCACCACGACCGCAGCCG
GhTLP12	ERF	CRF4	Gh_A12G2705	96	116	-	9.86567	9.68e-06	0.0614	CCACGACCGCAGCCGAGTCCT
GhTLP12	ERF	CRF4	Gh_A12G2705	105	125	-	8.20896	1.88e-05	0.0902	GTCGAACCACCACGACCGCAG
GhTLP12	ERF	CRF4	Gh_A12G2705	436	456	-	7.98507	2.04e-05	0.0902	GAACAGCCATCGTCGTCCTGG
GhTLP12	ERF	CRF4	Gh_A12G2705	99	119	-	5.52239	5.07e-05	0.131	CCACCACGACCGCAGCCGAGT
GhTLP12	ERF	CRF4	Gh_A12G2705	197	217	-	4.10448	8.26e-05	0.151	TGGCCGCCGCTCTTGACACCA
GhTLP12	GATA	GATA28	Gh_A13G0435	302	320	-	2.61644	8.39e-05	0.276	TGTTTTCGTCAACTTCATC
GhTLP12	WRKY	WRKY57	Gh_A13G0715	1812	1821	+	10.9787	5.95e-05	0.705	CGAGTCAACT
GhTLP12	MIKC_MADS	AP1	Gh_A13G0751	1989	2000	+	11.5	4.46e-05	0.437	CCAAAAAGGAAA
GhTLP12	MIKC_MADS	AP1	Gh_A13G0751	657	668	-	11.069	6.15e-05	0.471	ACAAAACTGGGA
GhTLP12	Dof	DOF2.4	Gh_A13G2218	613	627	+	11.8254	5.33e-05	0.326	TTTTTTCTCTTTTTC
GhTLP12	SBP	SPL4	Gh_D01G0457	924	933	-	14.6559	1.83e-06	0.325	GGGTACGGCT
GhTLP12	WRKY	WRKY20	Gh_D01G0702	1811	1823	-	10.3968	8.98e-05	0.782	TGAGTTGACTCGG
GhTLP12	SBP	SPL14	Gh_D01G0839	925	935	+	13.0476	3.42e-05	1	GCCGTACCCAA
GhTLP12	Nin-like	NLP4	Gh_D01G0872	62	76	-	12.3433	3.14e-05	0.276	CAGTCAGCAACGACG
GhTLP12	ARF	ARF5	Gh_D01G0951	1749	1758	+	11.3968	6.88e-05	0.708	CTCGACAAAA
GhTLP12	ZF-HD	ZHD5	Gh_D01G0982	259	269	+	13.9091	1.38e-06	0.488	CCGTGATTAAC
GhTLP12	BBR-BPC	BPC1	Gh_D01G1330	1919	1942	-	3.46032	1.41e-05	0.0358	GAGAGGGAGAGAAAGCCAAGAGAA
GhTLP12	BBR-BPC	BPC1	Gh_D01G1330	610	633	-	1.88889	2.4e-05	0.0417	ATCAAGGAAAAAGAGAAAAAAGGA
GhTLP12	BBR-BPC	BPC1	Gh_D01G1330	1915	1938	-	0.15873	4.22e-05	0.052	GGGAGAGAAAGCCAAGAGAACGGG
GhTLP12	BBR-BPC	BPC1	Gh_D01G1330	1943	1966	+	-1.11111	6.29e-05	0.0601	GTGAGAGGGAAAAATATAACCAAC
GhTLP12	BBR-BPC	BPC1	Gh_D01G1330	606	629	-	-1.38095	6.84e-05	0.0614	AGGAAAAAGAGAAAAAAGGAATCC
GhTLP12	BBR-BPC	BPC1	Gh_D01G1330	1902	1925	-	-1.60317	7.33e-05	0.0625	AAGAGAACGGGAAATGAAGGGATT
GhTLP12	BBR-BPC	BPC1	Gh_D01G1330	608	631	-	-1.8254	7.84e-05	0.0638	CAAGGAAAAAGAGAAAAAAGGAAT
GhTLP12	GRAS	GAIPB	Gh_D01G1446	1923	1942	-	19.1304	3.8e-08	0.0132	GAGAGGGAGAGAAAGCCAAG
GhTLP12	GRAS	GAIPB	Gh_D01G1446	610	629	-	18.087	1.45e-07	0.0167	AGGAAAAAGAGAAAAAAGGA
GhTLP12	GRAS	GAIPB	Gh_D01G1446	1917	1936	-	15.7246	1.7e-06	0.0353	GAGAGAAAGCCAAGAGAACG
GhTLP12	GRAS	GAIPB	Gh_D01G1446	608	627	-	13.029	1.55e-05	0.0602	GAAAAAGAGAAAAAAGGAAT
GhTLP12	GRAS	GAIPB	Gh_D01G1446	1925	1944	-	11.7826	3.7e-05	0.0791	ACGAGAGGGAGAGAAAGCCA
GhTLP12	GRAS	GAIPB	Gh_D01G1446	612	631	-	10.8986	6.57e-05	0.0963	CAAGGAAAAAGAGAAAAAAG
GhTLP12	Dof	DOF3.5	Gh_D01G1964	1990	2000	+	12.4762	1.73e-05	0.376	CAAAAAGGAAA
GhTLP12	ERF	ERF1B	Gh_D02G0430	196	223	-	15.0476	1.2e-06	0.036	ATACTTTGGCCGCCGCTCTTGACACCAC
GhTLP12	ERF	ERF1B	Gh_D02G0430	193	220	-	12.0794	3.18e-06	0.0681	CTTTGGCCGCCGCTCTTGACACCACCAG
GhTLP12	ERF	ERF1B	Gh_D02G0430	89	116	-	4.14286	3.17e-05	0.17	CCACGACCGCAGCCGAGTCCTATCGTTG
GhTLP12	ERF	ERF1B	Gh_D02G0430	1767	1794	-	1	7.23e-05	0.23	TAGAATTAGCCGGCTCCATGAGTTTGGG
GhTLP12	SBP	SPL7	Gh_D02G0498	924	933	-	12.3588	2.38e-05	1	GGGTACGGCT
GhTLP12	ERF	ERF086	Gh_D02G0518	439	453	-	9.01587	2.79e-05	0.191	CAGCCATCGTCGTCC
GhTLP12	ERF	ERF086	Gh_D02G0518	3	17	-	8.34921	3.58e-05	0.198	GGTCCACCACCGGCA
GhTLP12	ERF	ERF086	Gh_D02G0518	206	220	-	6.57143	6.8e-05	0.266	CTTTGGCCGCCGCTC
GhTLP12	ERF	ERF086	Gh_D02G0518	99	113	-	6.22222	7.68e-05	0.271	CGACCGCAGCCGAGT
GhTLP12	GATA	GATA25	Gh_D02G0862	405	419	+	7.15873	9.16e-05	0.82	TCGCATCCTTCGGAC
GhTLP12	ERF	ERF021	Gh_D02G1021	102	121	-	20.8594	4.61e-08	0.00508	AACCACCACGACCGCAGCCG
GhTLP12	ERF	ERF021	Gh_D02G1021	3	22	-	16.3906	9.08e-07	0.0199	GGCCGGGTCCACCACCGGCA
GhTLP12	ERF	ERF021	Gh_D02G1021	194	213	-	15.9375	1.2e-06	0.023	CGCCGCTCTTGACACCACCA
GhTLP12	ERF	ERF021	Gh_D02G1021	6	25	-	13.5	5.06e-06	0.0432	ATAGGCCGGGTCCACCACCG
GhTLP12	ERF	ERF021	Gh_D02G1021	99	118	-	12.8906	7.12e-06	0.0531	CACCACGACCGCAGCCGAGT
GhTLP12	ERF	ERF021	Gh_D02G1021	197	216	-	12.4219	9.24e-06	0.0582	GGCCGCCGCTCTTGACACCA
GhTLP12	ERF	ERF021	Gh_D02G1021	96	115	-	10.0625	3.23e-05	0.095	CACGACCGCAGCCGAGTCCT
GhTLP12	ERF	ERF021	Gh_D02G1021	105	124	-	9.64062	4e-05	0.102	TCGAACCACCACGACCGCAG
GhTLP12	MIKC_MADS	FBP2	Gh_D02G1502	1988	2000	+	14.3731	4.78e-06	0.128	ACCAAAAAGGAAA
GhTLP12	ERF	ERF9	Gh_D02G1817	197	217	+	15.381	1.04e-06	0.0204	TGGTGTCAAGAGCGGCGGCCA
GhTLP12	ERF	ERF9	Gh_D02G1817	102	122	+	14.7302	1.47e-06	0.0234	CGGCTGCGGTCGTGGTGGTTC
GhTLP12	ERF	ERF9	Gh_D02G1817	436	456	+	8.14286	3.16e-05	0.11	CCAGGACGACGATGGCTGTTC
GhTLP12	ERF	ERF9	Gh_D02G1817	93	113	+	7.14286	4.77e-05	0.123	GATAGGACTCGGCTGCGGTCG
GhTLP12	ERF	ERF9	Gh_D02G1817	1535	1555	+	5.65079	8.62e-05	0.147	TGACTAGGGTTCCGACTGAGA
GhTLP12	ERF	ERF008	Gh_D03G0220	59	75	+	4	9.82e-05	0.493	AGTCGTCGTTGCTGACT
GhTLP12	WRKY	WRKY29	Gh_D03G0682	1811	1821	+	11.4127	5.83e-05	0.761	CCGAGTCAACT
GhTLP12	WRKY	WRKY29	Gh_D03G0682	370	380	-	10.5714	9.34e-05	0.826	CATTGTCAACG
GhTLP12	G2-like	LUX	Gh_D03G1171	71	84	-	10.7241	7.57e-05	0.946	CCGAGATACAGTCA
GhTLP12	WRKY	WRKY55	Gh_D04G0113	1812	1823	-	12.5238	2.63e-05	0.869	TGAGTTGACTCG
GhTLP12	C2H2	JKD	Gh_D04G1096	1744	1763	-	13.3175	1.23e-05	0.309	TGTCGTTTTGTCGAGTTGTG
GhTLP12	bHLH	BHLH122	Gh_D05G0688	1630	1643	+	10.0159	7.14e-05	0.457	TGGGACACTTGGCG
GhTLP12	Dof	DOF2.2	Gh_D05G0940	607	627	+	13.7778	8.08e-06	0.0533	GATTCCTTTTTTCTCTTTTTC
GhTLP12	Dof	DOF2.2	Gh_D05G0940	780	800	+	11.5238	5.84e-05	0.137	TTAATGTTTTTCATCTTTTTC
GhTLP12	Dof	DOF2.2	Gh_D05G0940	1914	1934	+	10.9365	8.96e-05	0.183	TCCCGTTCTCTTGGCTTTCTC
GhTLP12	MYB_related	TRB4	Gh_D05G1306	1536	1545	-	12.4301	1.06e-05	0.231	AACCCTAGTC
GhTLP12	Trihelix	ASIL2	Gh_D05G1326	1	11	-	11.0794	3.43e-05	0.529	CCACCGGCAGC
GhTLP12	Trihelix	ASIL2	Gh_D05G1326	2	12	+	8.33333	9.74e-05	0.607	CTGCCGGTGGT
GhTLP12	WRKY	WRKY28	Gh_D05G1432	1811	1823	-	11.0476	8.43e-05	0.728	TGAGTTGACTCGG
GhTLP12	NAC	NAC010	Gh_D05G1508	526	540	+	10.4444	6.83e-05	0.801	AGATTATGGAAGAAG
GhTLP12	bZIP	ABF2	Gh_D05G1946	1631	1648	-	7.63492	2.84e-05	0.304	AATTCCGCCAAGTGTCCC
GhTLP12	ERF	RAP2-1	Gh_D05G1963	2	14	+	12.7937	1.34e-05	0.263	CTGCCGGTGGTGG
GhTLP12	MYB	MYB39	Gh_D05G2173	1845	1865	+	15.0317	3.19e-06	0.196	TGGGTTGGGTTTGGTCTGGCT
GhTLP12	MYB	MYB39	Gh_D05G2173	107	127	+	13.1746	1.52e-05	0.279	GCGGTCGTGGTGGTTCGACGA
GhTLP12	MYB	MYB39	Gh_D05G2173	1959	1979	-	10.6984	8.28e-05	0.441	GGCGAGAAAGTTGGTTGGTTA
GhTLP12	LBD	LOB	Gh_D05G2414	100	120	-	18.1111	2.1e-07	0.0138	ACCACCACGACCGCAGCCGAG
GhTLP12	LBD	LOB	Gh_D05G2414	1	21	-	15.9524	7.04e-07	0.0188	GCCGGGTCCACCACCGGCAGC
GhTLP12	LBD	LOB	Gh_D05G2414	195	215	-	15.4921	9.03e-07	0.0209	GCCGCCGCTCTTGACACCACC
GhTLP12	LBD	LOB	Gh_D05G2414	4	24	-	11.4286	7.1e-06	0.0515	TAGGCCGGGTCCACCACCGGC
GhTLP12	LBD	LOB	Gh_D05G2414	103	123	-	9.42857	1.8e-05	0.0805	CGAACCACCACGACCGCAGCC
GhTLP12	LBD	LOB	Gh_D05G2414	1781	1801	+	6.85714	5.56e-05	0.139	GCCGGCTAATTCTACTCCTTA
GhTLP12	MIKC_MADS	DEFA	Gh_D05G2452	1986	2000	+	13.6471	1.1e-05	0.191	ACACCAAAAAGGAAA
GhTLP12	TCP	TCP23	Gh_D05G2610	10	19	-	10.932	1.52e-05	0.233	CGGGTCCACC
GhTLP12	TCP	TCP23	Gh_D05G2610	1598	1607	-	7.21359	7.2e-05	0.264	TGGTCCCTCA
GhTLP12	bZIP	DPBF3	Gh_D05G2714	1629	1643	+	6.38095	2.96e-05	0.266	TTGGGACACTTGGCG
GhTLP12	MYB	MYB35	Gh_D05G3714	1279	1293	-	11.3968	6.72e-05	0.648	AATAGTTAGTTCGAC
GhTLP12	WRKY	WRKY65	Gh_D05G3827	370	380	-	10.7778	6.17e-05	0.778	CATTGTCAACG
GhTLP12	WRKY	WRKY65	Gh_D05G3827	1811	1821	+	10.4762	6.81e-05	0.778	CCGAGTCAACT
GhTLP12	NAC	NAC002	Gh_D06G0417	258	279	+	12.6667	2.14e-05	0.445	GCCGTGATTAACTCTAAGTCTA
GhTLP12	NAC	NAC073	Gh_D06G0681	526	540	+	11.7778	3.41e-05	0.791	AGATTATGGAAGAAG
GhTLP12	WRKY	WRKY11	Gh_D06G1121	1810	1823	-	10.381	5.68e-05	0.778	TGAGTTGACTCGGG
GhTLP12	WRKY	WRKY11	Gh_D06G1121	368	381	+	9.71429	7.35e-05	0.784	TTCGTTGACAATGG
GhTLP12	NAC	NAC098	Gh_D06G1146	940	957	+	10.2222	7.45e-05	0.986	TAACTTGTGTGATAATTC
GhTLP12	CPP	TCX5	Gh_D07G0068	344	353	+	11.8854	2.79e-05	0.803	CATTTGAATT
GhTLP12	ERF	ERF017	Gh_D07G0130	1	14	+	17.4286	8.28e-07	0.065	GCTGCCGGTGGTGG
GhTLP12	ERF	SHN3	Gh_D07G0277	103	123	-	18.9412	6.58e-08	0.00568	CGAACCACCACGACCGCAGCC
GhTLP12	ERF	SHN3	Gh_D07G0277	97	117	-	13.8971	8.28e-07	0.0159	ACCACGACCGCAGCCGAGTCC
GhTLP12	ERF	SHN3	Gh_D07G0277	100	120	-	10.2206	4.4e-06	0.0285	ACCACCACGACCGCAGCCGAG
GhTLP12	ERF	SHN3	Gh_D07G0277	1	21	-	8.83824	7.97e-06	0.0422	GCCGGGTCCACCACCGGCAGC
GhTLP12	ERF	SHN3	Gh_D07G0277	7	27	-	6.25	2.31e-05	0.0662	CGATAGGCCGGGTCCACCACC
GhTLP12	ERF	SHN3	Gh_D07G0277	198	218	-	5.29412	3.36e-05	0.0768	TTGGCCGCCGCTCTTGACACC
GhTLP12	ERF	SHN3	Gh_D07G0277	195	215	-	4.45588	4.64e-05	0.0864	GCCGCCGCTCTTGACACCACC
GhTLP12	ERF	SHN3	Gh_D07G0277	94	114	-	3.52941	6.59e-05	0.098	ACGACCGCAGCCGAGTCCTAT
GhTLP12	ERF	SHN3	Gh_D07G0278	103	123	-	18.9412	6.58e-08	0.00566	CGAACCACCACGACCGCAGCC
GhTLP12	ERF	SHN3	Gh_D07G0278	97	117	-	13.8971	8.28e-07	0.0159	ACCACGACCGCAGCCGAGTCC
GhTLP12	ERF	SHN3	Gh_D07G0278	100	120	-	10.2206	4.4e-06	0.0284	ACCACCACGACCGCAGCCGAG
GhTLP12	ERF	SHN3	Gh_D07G0278	1	21	-	8.83824	7.97e-06	0.0421	GCCGGGTCCACCACCGGCAGC
GhTLP12	ERF	SHN3	Gh_D07G0278	7	27	-	6.25	2.31e-05	0.066	CGATAGGCCGGGTCCACCACC
GhTLP12	ERF	SHN3	Gh_D07G0278	198	218	-	5.29412	3.36e-05	0.0766	TTGGCCGCCGCTCTTGACACC
GhTLP12	ERF	SHN3	Gh_D07G0278	195	215	-	4.45588	4.64e-05	0.0861	GCCGCCGCTCTTGACACCACC
GhTLP12	ERF	SHN3	Gh_D07G0278	94	114	-	3.52941	6.59e-05	0.0978	ACGACCGCAGCCGAGTCCTAT
GhTLP12	ERF	ERF003	Gh_D07G0308	200	218	+	11.1587	1.24e-05	0.0905	TGTCAAGAGCGGCGGCCAA
GhTLP12	ERF	ERF003	Gh_D07G0308	105	123	+	9.28571	2.78e-05	0.12	CTGCGGTCGTGGTGGTTCG
GhTLP12	ERF	ERF003	Gh_D07G0308	102	120	+	8.30159	4.15e-05	0.126	CGGCTGCGGTCGTGGTGGT
GhTLP12	ERF	ERF003	Gh_D07G0308	93	111	+	8.20635	4.31e-05	0.129	GATAGGACTCGGCTGCGGT
GhTLP12	TCP	TCP14	Gh_D07G0639	11	30	-	-8.91765	9.5e-05	0.328	AGACGATAGGCCGGGTCCAC
GhTLP12	MYB	MYB12	Gh_D07G1261	397	406	-	11.2903	4.05e-05	0.782	GAACCTACCA
GhTLP12	WRKY	WRKY47	Gh_D07G1299	1809	1827	-	13.2857	1.65e-05	0.633	TAACTGAGTTGACTCGGGT
GhTLP12	WRKY	WRKY47	Gh_D07G1299	364	382	+	10.0476	9.86e-05	0.899	ACGGTTCGTTGACAATGGA
GhTLP12	ERF	ERF034	Gh_D07G1484	206	220	+	7.39683	9.06e-05	0.462	GAGCGGCGGCCAAAG
GhTLP12	MYB	MYB4	Gh_D07G1491	1886	1906	+	13.9365	8.2e-06	0.11	ATCAAAAAACCCCACCAATCC
GhTLP12	MYB	MYB4	Gh_D07G1491	397	417	-	10.8889	5.93e-05	0.194	CCGAAGGATGCGAACCTACCA
GhTLP12	MYB	MYB4	Gh_D07G1491	1948	1968	+	10.2698	8.45e-05	0.217	AGGGAAAAATATAACCAACCA
GhTLP12	MYB	MYB4	Gh_D07G1491	193	213	-	9.96825	9.98e-05	0.241	CGCCGCTCTTGACACCACCAG
GhTLP12	WOX	WOX13	Gh_D07G1730	692	701	-	12.0916	5.12e-05	0.74	TATCAATCAT
GhTLP12	MYB	MYB48	Gh_D07G1816	395	408	+	13.5714	1.36e-05	0.482	AATGGTAGGTTCGC
GhTLP12	MYB	MYB30	Gh_D07G2090	1589	1603	-	11.3651	4.33e-05	0.172	CCCTCAACTACAATA
GhTLP12	MYB	MYB315	Gh_D07G2291	1962	1974	+	10.6119	8.65e-05	0.699	CCAACCAACTTTC
GhTLP12	B3	FUS3	Gh_D07G2332	590	604	+	11.3968	5.47e-05	0.372	GTAGACATGCAACAA
GhTLP12	WRKY	WRKY2	Gh_D08G0306	1049	1056	-	12.8602	2.49e-05	0.72	CGGTCAAA
GhTLP12	WRKY	WRKY2	Gh_D08G0306	1813	1820	+	11.7849	7e-05	0.761	GAGTCAAC
GhTLP12	WRKY	WRKY2	Gh_D08G0306	69	76	-	11.3763	7.99e-05	0.761	CAGTCAGC
GhTLP12	E2F/DP	E2FE	Gh_D08G1034	1963	1983	+	-2.83582	9.83e-05	0.905	CAACCAACTTTCTCGCCATCC
GhTLP12	MYB	MYB39	Gh_D08G1449	393	407	+	12.8254	2.04e-05	0.335	AAAATGGTAGGTTCG
GhTLP12	MYB	MYB39	Gh_D08G1449	1962	1976	-	11.6508	4.03e-05	0.389	GAGAAAGTTGGTTGG
GhTLP12	MYB	MYB39	Gh_D08G1449	1958	1972	-	11.2063	5.13e-05	0.412	AAGTTGGTTGGTTAT
GhTLP12	LBD	LBD18	Gh_D08G1484	67	85	+	9.74603	8.75e-05	0.568	TTGCTGACTGTATCTCGGG
GhTLP12	LBD	LBD18	Gh_D08G1484	387	405	-	9.61905	9.35e-05	0.568	AACCTACCATTTTTTCTGG
GhTLP12	HD-ZIP	HAT2	Gh_D08G1807	1389	1399	+	11.2344	9.53e-05	0.886	AATAATCATTA
GhTLP12	MYB	MYB86	Gh_D08G2445	1896	1916	-	10.3016	7.71e-05	0.494	GGAAATGAAGGGATTGGTGGG
GhTLP12	MYB	MYB86	Gh_D08G2445	387	407	+	9.8254	9.5e-05	0.494	CCAGAAAAAATGGTAGGTTCG
GhTLP12	MYB		Gh_D08G2456	1889	1909	+	14.2222	5.78e-06	0.091	AAAAAACCCCACCAATCCCTT
GhTLP12	MYB		Gh_D08G2456	1849	1869	-	9.11111	7.42e-05	0.258	TACAAGCCAGACCAAACCCAA
GhTLP12	ERF	ERF017	Gh_D08G2565	1	14	+	17.4286	8.28e-07	0.0644	GCTGCCGGTGGTGG
GhTLP12	ERF	DREB2A	Gh_D09G1587	195	215	+	18.9403	1.47e-07	0.0102	GGTGGTGTCAAGAGCGGCGGC
GhTLP12	ERF	DREB2A	Gh_D09G1587	100	120	+	18.0448	2.48e-07	0.0124	CTCGGCTGCGGTCGTGGTGGT
GhTLP12	ERF	DREB2A	Gh_D09G1587	103	123	+	15.8507	8.42e-07	0.0174	GGCTGCGGTCGTGGTGGTTCG
GhTLP12	ERF	DREB2A	Gh_D09G1587	97	117	+	15.7313	8.97e-07	0.0174	GGACTCGGCTGCGGTCGTGGT
GhTLP12	ERF	DREB2A	Gh_D09G1587	1896	1916	-	10.5224	1.16e-05	0.0722	GGAAATGAAGGGATTGGTGGG
GhTLP12	ERF	DREB2A	Gh_D09G1587	198	218	+	9.46269	1.85e-05	0.0785	GGTGTCAAGAGCGGCGGCCAA
GhTLP12	ERF	DREB2A	Gh_D09G1587	1962	1982	-	9.46269	1.85e-05	0.0785	GATGGCGAGAAAGTTGGTTGG
GhTLP12	ERF	DREB2A	Gh_D09G1587	94	114	+	8.53731	2.74e-05	0.0833	ATAGGACTCGGCTGCGGTCGT
GhTLP12	Dof	DOF5.6	Gh_D09G1624	615	635	-	14.4603	3.26e-06	0.07	AAATCAAGGAAAAAGAGAAAA
GhTLP12	Dof	DOF5.6	Gh_D09G1624	788	808	-	12.9841	1.63e-05	0.106	ACTAAAATGAAAAAGATGAAA
GhTLP12	Dof	DOF5.6	Gh_D09G1624	606	626	-	12.9524	1.68e-05	0.106	AAAAAGAGAAAAAAGGAATCC
GhTLP12	TCP	TCP19	Gh_D09G1703	11	20	-	14.4839	5.27e-06	0.253	CCGGGTCCAC
GhTLP12	TCP	TCP19	Gh_D09G1703	11	20	+	10.4194	7.93e-05	0.294	GTGGACCCGG
GhTLP12	WRKY	WRKY6	Gh_D10G0117	1803	1821	-	13.9552	1.12e-05	0.608	AGTTGACTCGGGTGAGTTT
GhTLP12	ERF	ERF12	Gh_D10G0254	209	216	-	12.1373	4.53e-06	0.246	GGCCGCCG
GhTLP12	ERF	ERF12	Gh_D10G0254	102	109	-	11.2353	1.38e-05	0.246	CGCAGCCG
GhTLP12	ERF	ERF12	Gh_D10G0254	1777	1784	-	9.03922	6.76e-05	0.347	CGGCTCCA
GhTLP12	ERF	ERF12	Gh_D10G0254	206	213	-	4.78431	7.78e-05	0.347	CGCCGCTC
GhTLP12	ERF	ERF12	Gh_D10G0254	187	194	+	4.70588	8.16e-05	0.347	CGCGGCCT
GhTLP12	ERF	ERF12	Gh_D10G0254	209	216	+	4.69608	8.32e-05	0.347	CGGCGGCC
GhTLP12	ERF	ERF12	Gh_D10G0254	186	193	-	4.20588	9e-05	0.347	GGCCGCGG
GhTLP12	Dof	DOF1.7	Gh_D10G0582	612	632	-	14.3492	3.06e-06	0.0437	TCAAGGAAAAAGAGAAAAAAG
GhTLP12	Dof	DOF1.7	Gh_D10G0582	785	805	-	13.4286	9.09e-06	0.0738	AAAATGAAAAAGATGAAAAAC
GhTLP12	MYB	MYB12	Gh_D10G1741	397	406	+	12.3301	3.22e-05	0.53	TGGTAGGTTC
GhTLP12	ERF	ABI4	Gh_D10G2404	204	213	-	13.0118	1.75e-05	0.248	CGCCGCTCTT
GhTLP12	C2H2	ZAT5	Gh_D10G2536	850	860	+	10.8889	7.96e-05	0.354	TAGTGAAATTG
GhTLP12	C2H2	ZAT5	Gh_D10G2536	871	881	+	10.8889	7.96e-05	0.354	TAGTGAAATTG
GhTLP12	SBP	SPL13B	Gh_D11G0401	924	934	-	12.0476	4.05e-05	1	TGGGTACGGCT
GhTLP12	LBD	LBD2	Gh_D11G0645	403	417	-	10.3175	7.57e-05	0.639	CCGAAGGATGCGAAC
GhTLP12	LBD	LBD19	Gh_D11G0861	387	401	+	10.4762	5.43e-05	0.748	CCAGAAAAAATGGTA
GhTLP12	TCP	TCP9	Gh_D11G0887	11	20	-	15.2473	3.26e-06	0.15	CCGGGTCCAC
GhTLP12	TCP	TCP9	Gh_D11G0887	1599	1608	-	9.46237	9.03e-05	0.3	TTGGTCCCTC
GhTLP12	WRKY	WRKY22	Gh_D11G0976	1811	1823	+	9.69841	8.24e-05	0.83	CCGAGTCAACTCA
GhTLP12	SBP	SPL1	Gh_D11G1088	925	933	-	14.3883	8.65e-07	0.308	GGGTACGGC
GhTLP12	bZIP	BZIP53	Gh_D11G1147	1486	1500	-	4.19048	9.27e-05	0.562	AAATCCGATGTGGAG
GhTLP12	bZIP	BZIP53	Gh_D11G1147	1318	1332	+	3.98413	9.82e-05	0.562	AAATATGACATGGAG
GhTLP12	WRKY	WRKY1	Gh_D11G1536	1050	1060	+	12.2118	1.78e-05	0.5	TTGACCGAATT
GhTLP12	C2H2	IDD1	Gh_D11G1873	1744	1760	+	11.8571	2.45e-05	0.387	CACAACTCGACAAAACG
GhTLP12	WRKY	WRKY15	Gh_D11G1963	1811	1821	+	11.5397	5.67e-05	0.775	CCGAGTCAACT
GhTLP12	MYB	RAX3	Gh_D11G2061	394	406	+	0.833333	5.58e-05	0.243	AAATGGTAGGTTC
GhTLP12	MYB	RAX3	Gh_D11G2061	1963	1975	-	-1.61538	9.86e-05	0.29	AGAAAGTTGGTTG
GhTLP12	MYB	MYB306	Gh_D11G2341	1957	1975	+	11.8889	3.32e-05	0.214	TATAACCAACCAACTTTCT
GhTLP12	MYB	MYB306	Gh_D11G2341	1587	1605	-	11.873	3.35e-05	0.214	GTCCCTCAACTACAATACA
GhTLP12	LBD	LBD6	Gh_D11G3076	102	122	-	17.6667	3.57e-07	0.0208	GAACCACCACGACCGCAGCCG
GhTLP12	LBD	LBD6	Gh_D11G3076	197	217	-	13.6508	3.26e-06	0.062	TGGCCGCCGCTCTTGACACCA
GhTLP12	LBD	LBD6	Gh_D11G3076	3	23	-	12.7937	5.04e-06	0.062	AGGCCGGGTCCACCACCGGCA
GhTLP12	LBD	LBD6	Gh_D11G3076	6	26	-	12.1746	6.85e-06	0.0703	GATAGGCCGGGTCCACCACCG
GhTLP12	LBD	LBD6	Gh_D11G3076	2	22	+	8.44444	3.83e-05	0.144	CTGCCGGTGGTGGACCCGGCC
GhTLP12	LBD	LBD6	Gh_D11G3076	1779	1799	+	8.25397	4.16e-05	0.147	GAGCCGGCTAATTCTACTCCT
GhTLP12	ERF	DREB2F	Gh_D11G3136	207	217	-	14.8889	2.48e-06	0.0548	TGGCCGCCGCT
GhTLP12	ERF	DREB2F	Gh_D11G3136	7	17	-	10.6508	1.55e-05	0.125	GGTCCACCACC
GhTLP12	ERF	DREB2F	Gh_D11G3136	4	14	-	8.46032	3.28e-05	0.184	CCACCACCGGC
GhTLP12	AP2	ANT	Gh_D12G0743	831	851	+	4.62353	6.76e-05	0.916	GTTCTCAATTTCCAAAATTTA
GhTLP12	G2-like	ARR1	Gh_D12G0857	604	614	+	11.1183	8.91e-05	1	AGGGATTCCTT
GhTLP12	ERF	ERF13	Gh_D12G0959	205	219	-	14.0952	4.2e-06	0.0924	TTTGGCCGCCGCTCT
GhTLP12	ERF	ERF13	Gh_D12G0959	1519	1533	-	5.68254	5.48e-05	0.293	CTTAGCCATCATTTT
GhTLP12	ERF	ERF13	Gh_D12G0959	441	455	-	5.5873	5.61e-05	0.293	AACAGCCATCGTCGT
GhTLP12	ERF	ERF13	Gh_D12G0959	98	112	-	3.36508	9.63e-05	0.353	GACCGCAGCCGAGTC
GhTLP12	WRKY	WRKY12	Gh_D12G0971	1813	1822	-	10.3913	8.62e-05	0.778	GAGTTGACTC
GhTLP12	NAC	NAC073	Gh_D12G1407	526	540	-	12.3492	2.87e-05	0.677	CTTCTTCCATAATCT
GhTLP12	ERF	ERF087	Gh_D12G1411	206	220	+	15.1111	1.84e-06	0.0679	GAGCGGCGGCCAAAG
GhTLP12	ERF	ERF087	Gh_D12G1411	3	17	+	9.12698	2.35e-05	0.183	TGCCGGTGGTGGACC
GhTLP12	ERF	ERF087	Gh_D12G1411	6	20	+	8.06349	3.48e-05	0.206	CGGTGGTGGACCCGG
GhTLP12	ERF	ERF087	Gh_D12G1411	439	453	+	6.84127	5.35e-05	0.222	GGACGACGATGGCTG
GhTLP12	ERF	ERF087	Gh_D12G1411	102	116	+	6.73016	5.56e-05	0.223	CGGCTGCGGTCGTGG
GhTLP12	ERF	ERF087	Gh_D12G1411	99	113	+	5.07937	9.65e-05	0.301	ACTCGGCTGCGGTCG
GhTLP12	TCP	TCP20	Gh_D12G1425	10	19	-	14.8447	4.12e-06	0.2	CGGGTCCACC
GhTLP12	TCP	TCP20	Gh_D12G1425	12	21	+	9.45631	9.13e-05	0.276	TGGACCCGGC
GhTLP12	C2H2	IDD5	Gh_D12G1530	1744	1759	-	13.625	8.34e-06	0.288	GTTTTGTCGAGTTGTG
GhTLP12	ERF	ERF118	Gh_D12G1660	206	220	-	14.5556	2.44e-06	0.0556	CTTTGGCCGCCGCTC
GhTLP12	ERF	ERF118	Gh_D12G1660	105	119	-	13.8413	3.46e-06	0.0556	CCACCACGACCGCAG
GhTLP12	ERF	ERF118	Gh_D12G1660	6	20	-	11.6825	9.43e-06	0.0964	CCGGGTCCACCACCG
GhTLP12	ERF	ERF118	Gh_D12G1660	3	17	-	10.1746	1.8e-05	0.113	GGTCCACCACCGGCA
GhTLP12	ERF	ERF118	Gh_D12G1660	99	113	-	7.03175	6.17e-05	0.194	CGACCGCAGCCGAGT
GhTLP12	ERF	ERF118	Gh_D12G1660	439	453	-	6.98413	6.28e-05	0.194	CAGCCATCGTCGTCC
GhTLP12	ERF	ERF118	Gh_D12G1660	442	456	-	6.63492	7.14e-05	0.201	GAACAGCCATCGTCG
GhTLP12	ERF	ERF118	Gh_D12G1660	102	116	-	6.30159	8.05e-05	0.214	CCACGACCGCAGCCG
GhTLP12	ERF	ERF118	Gh_D12G1660	102	116	+	5.85714	9.43e-05	0.219	CGGCTGCGGTCGTGG
GhTLP12	Dof	CDF3	Gh_D12G1755	615	633	-	13.3968	1.2e-05	0.147	ATCAAGGAAAAAGAGAAAA
GhTLP12	Dof	CDF3	Gh_D12G1755	606	624	-	11.8889	4.2e-05	0.21	AAAGAGAAAAAAGGAATCC
GhTLP12	TCP	TCP5	Gh_D12G1814	11	18	-	10.6961	1.15e-05	0.338	GGGTCCAC
GhTLP12	TCP	TCP5	Gh_D12G1814	1601	1608	+	10.2157	1.63e-05	0.338	GGGACCAA
GhTLP12	ERF	ERF5	Gh_D12G2134	102	116	-	13.9365	2.99e-06	0.0477	CCACGACCGCAGCCG
GhTLP12	ERF	ERF5	Gh_D12G2134	6	20	-	13.619	3.51e-06	0.0477	CCGGGTCCACCACCG
GhTLP12	ERF	ERF5	Gh_D12G2134	206	220	-	11.5556	9.53e-06	0.0836	CTTTGGCCGCCGCTC
GhTLP12	ERF	ERF5	Gh_D12G2134	3	17	-	10.4921	1.55e-05	0.103	GGTCCACCACCGGCA
GhTLP12	ERF	ERF5	Gh_D12G2134	442	456	-	8.49206	3.69e-05	0.135	GAACAGCCATCGTCG
GhTLP12	ERF	ERF5	Gh_D12G2134	439	453	-	7.79365	4.93e-05	0.15	CAGCCATCGTCGTCC
GhTLP12	ERF	ERF5	Gh_D12G2134	1777	1791	-	6.87302	7.14e-05	0.186	AATTAGCCGGCTCCA
GhTLP12	ERF	ERF5	Gh_D12G2134	99	113	-	6.7619	7.46e-05	0.188	CGACCGCAGCCGAGT
GhTLP12	ERF	CRF4	Gh_D12G2688	102	122	-	10.194	8.45e-06	0.0614	GAACCACCACGACCGCAGCCG
GhTLP12	ERF	CRF4	Gh_D12G2688	96	116	-	9.86567	9.68e-06	0.0614	CCACGACCGCAGCCGAGTCCT
GhTLP12	ERF	CRF4	Gh_D12G2688	105	125	-	8.20896	1.88e-05	0.0903	GTCGAACCACCACGACCGCAG
GhTLP12	ERF	CRF4	Gh_D12G2688	436	456	-	7.98507	2.04e-05	0.0903	GAACAGCCATCGTCGTCCTGG
GhTLP12	ERF	CRF4	Gh_D12G2688	99	119	-	5.52239	5.07e-05	0.131	CCACCACGACCGCAGCCGAGT
GhTLP12	ERF	CRF4	Gh_D12G2688	197	217	-	4.10448	8.26e-05	0.151	TGGCCGCCGCTCTTGACACCA
GhTLP12	GATA	GATA28	Gh_D13G0483	302	320	-	2.61644	8.39e-05	0.276	TGTTTTCGTCAACTTCATC
GhTLP12	CAMTA	CMTA2	Gh_D13G0531	186	194	-	11.0097	9.69e-05	0.991	AGGCCGCGG
GhTLP12	MYB	mybl2	Gh_D13G0754	202	216	-	12.3492	2.12e-05	0.757	GGCCGCCGCTCTTGA
GhTLP12	MIKC_MADS	AP1	Gh_D13G0878	1989	2000	+	11.5	4.46e-05	0.442	CCAAAAAGGAAA
GhTLP12	MIKC_MADS	AP1	Gh_D13G0878	657	668	-	11.069	6.15e-05	0.476	ACAAAACTGGGA
GhTLP12	ERF	ERF4	Gh_D13G1555	203	217	-	8.74603	2.16e-05	0.206	TGGCCGCCGCTCTTG
GhTLP12	ERF	ERF4	Gh_D13G1555	99	113	-	7.7619	3.02e-05	0.24	CGACCGCAGCCGAGT
GhTLP12	ERF	RAP2-11	Gh_D13G2199	3	17	-	15.4603	2.72e-06	0.0791	GGTCCACCACCGGCA
GhTLP12	ERF	RAP2-11	Gh_D13G2199	206	220	-	14.1429	5.7e-06	0.0824	CTTTGGCCGCCGCTC
GhTLP12	ERF	RAP2-11	Gh_D13G2199	209	223	-	13.0794	9.8e-06	0.111	ATACTTTGGCCGCCG
GhTLP12	ERF	RAP2-11	Gh_D13G2199	1773	1787	+	12.3333	1.4e-05	0.13	CTCATGGAGCCGGCT
GhTLP12	ERF	RAP2-11	Gh_D13G2199	1780	1794	-	9.38095	4.76e-05	0.236	TAGAATTAGCCGGCT
GhTLP12	MIKC_MADS	AGL16	Gh_Sca004768G07	1986	2000	-	10.127	6.87e-05	0.625	TTTCCTTTTTGGTGT
GhTLP12	ERF	DREB2F	Gh_Sca004932G06	207	217	-	14.8889	2.48e-06	0.0549	TGGCCGCCGCT
GhTLP12	ERF	DREB2F	Gh_Sca004932G06	7	17	-	10.6508	1.55e-05	0.125	GGTCCACCACC
GhTLP12	ERF	DREB2F	Gh_Sca004932G06	4	14	-	8.46032	3.28e-05	0.185	CCACCACCGGC
GhTLP12	WRKY	WRKY33	Gh_Sca005978G01	1811	1821	+	10.9048	8.4e-05	0.752	CCGAGTCAACT
GhTLP13	BBR-BPC	BPC6	Gh_A01G0913	1676	1696	+	4.70833	7.99e-06	0.0519	TTTTTTTCCTTTCTTACTCTC
GhTLP13	BBR-BPC	BPC6	Gh_A01G0913	1684	1704	+	3.16667	1.32e-05	0.0581	CTTTCTTACTCTCCTTATCTT
GhTLP13	BBR-BPC	BPC6	Gh_A01G0913	1680	1700	+	2.27778	1.74e-05	0.0613	TTTCCTTTCTTACTCTCCTTA
GhTLP13	BBR-BPC	BPC6	Gh_A01G0913	1682	1702	+	-3.11111	8.49e-05	0.137	TCCTTTCTTACTCTCCTTATC
GhTLP13	Dof	DOF3.5	Gh_A01G1713	1961	1971	+	11.5079	7e-05	0.426	CGAAAAGGAAA
GhTLP13	GATA	GATA15	Gh_A02G0514	538	556	+	7.36765	4.43e-05	0.199	GATCATTTTCGTCCTCGTG
GhTLP13	HSF	HSFA1B	Gh_A02G1353	86	97	+	10.4286	5.98e-05	1	GAAAATTCTTGA
GhTLP13	ERF	ERF021	Gh_A02G1737	1784	1803	-	7.85938	9.61e-05	0.143	CACTGCCTACGCTGCTGTTT
GhTLP13	MYB_related	MYB1R1	Gh_A03G0673	810	823	-	17.6825	2.04e-07	0.0723	ATGTGGATAAGGTA
GhTLP13	MYB_related	MYB1R1	Gh_A03G0673	476	489	+	11.5556	5.46e-05	0.901	ATATGGATAAAACA
GhTLP13	YABBY	CRC	Gh_A03G0924	1507	1514	-	11.3333	9.55e-05	1	TATGATTA
GhTLP13	TCP	TCP7	Gh_A03G1464	1323	1333	-	4.07937	9.22e-05	0.453	GTGGGACAAAA
GhTLP13	G2-like	LUX	Gh_A03G2087	586	599	-	10.5172	8.98e-05	0.946	CTAAGATATGGTAC
GhTLP13	MYB	DIVARICATA	Gh_A04G0758	1691	1711	-	14.4359	6.69e-06	0.53	CAGTTATAAGATAAGGAGAGT
GhTLP13	SBP	SPL9	Gh_A04G1331	628	638	-	11.9206	4.05e-05	1	CGTGTACTGTT
GhTLP13	SBP	SPL9	Gh_A04G1331	1545	1555	+	11.2381	8.78e-05	1	GATGTACTGTT
GhTLP13	Trihelix	ASIL2	Gh_A05G1149	501	511	-	11.8571	2.39e-05	0.502	TCACCGGGGTA
GhTLP13	WRKY	WRKY65	Gh_A05G1287	310	320	-	10.1587	7.72e-05	0.831	TCAGGTCAACA
GhTLP13	B3	LEC2	Gh_A05G1361	1053	1060	-	16.2745	1.1e-05	0.355	ATGCATGC
GhTLP13	B3	LEC2	Gh_A05G1361	1922	1929	-	9.22549	5.05e-05	0.604	AGGCATGC
GhTLP13	B3	LEC2	Gh_A05G1361	825	832	+	8.39216	8.69e-05	0.604	AAGCATGC
GhTLP13	BES1	BZR1	Gh_A05G1683	243	262	-	10.3333	1.9e-05	0.5	ACACACGAGCATGTTGGATT
GhTLP13	BES1	BZR1	Gh_A05G1683	251	270	+	6.84127	5.38e-05	0.529	ATGCTCGTGTGTCTTTATAA
GhTLP13	BES1	BZR1	Gh_A05G1683	1128	1147	+	5.55556	7.54e-05	0.602	TCACTCGTGACCTTCAAAAG
GhTLP13	NAC	NAC078	Gh_A05G2506	1450	1461	+	11.0323	7.3e-05	0.663	TAACAAGACACA
GhTLP13	Dof	DOF3.6	Gh_A05G2599	1680	1700	+	10.6719	9.05e-05	0.101	TTTCCTTTCTTACTCTCCTTA
GhTLP13	Dof	DOF3.6	Gh_A05G2599	1679	1699	+	10.5781	9.6e-05	0.105	TTTTCCTTTCTTACTCTCCTT
GhTLP13	TCP	TCP20	Gh_A05G2936	1325	1333	+	9.8172	8.33e-05	0.279	TTGTCCCAC
GhTLP13	WRKY	WRKY70	Gh_A05G3499	308	320	+	8.26984	7.1e-05	1	GTTGTTGACCTGA
GhTLP13	WRKY	WRKY70	Gh_A05G3499	1237	1249	-	7.04762	9.77e-05	1	TCCATTGACTAGC
GhTLP13	C2H2	Gtf3a	Gh_A05G3867	1684	1702	+	9.58333	3.57e-05	0.0425	CTTTCTTACTCTCCTTATC
GhTLP13	MYB_related	MYB1R1	Gh_A06G0628	810	824	+	17.127	3.45e-07	0.122	TACCTTATCCACATA
GhTLP13	MYB_related	MYB1R1	Gh_A06G0628	475	489	-	10.7937	8.22e-05	1	TGTTTTATCCATATA
GhTLP13	Trihelix	GT-2	Gh_A06G1734	1681	1695	+	10.9851	7.94e-05	0.89	TTCCTTTCTTACTCT
GhTLP13	WRKY	WRKY11	Gh_A06G2118	308	321	+	9.60317	7.65e-05	0.783	GTTGTTGACCTGAG
GhTLP13	Dof	DOF5.4	Gh_A07G0522	1961	1974	+	11.0794	9.92e-05	0.377	CGAAAAGGAAACAA
GhTLP13	MYB	MYB113	Gh_A07G0703	284	294	+	11.3492	6.82e-05	1	GAGTTTGTTAT
GhTLP13	WRKY	WRKY75	Gh_A07G2119	308	320	-	11.1111	5.45e-05	0.925	TCAGGTCAACAAC
GhTLP13	B3	FUS3	Gh_A07G2123	1049	1063	+	10.8254	6.69e-05	0.389	TGTAGCATGCATAGC
GhTLP13	AP2	BBM	Gh_A08G2008	1683	1702	-	14.6026	5.75e-06	0.018	GATAAGGAGAGTAAGAAAGG
GhTLP13	AP2	BBM	Gh_A08G2008	1674	1693	-	13.6026	1.2e-05	0.0259	AGTAAGAAAGGAAAAAAAAA
GhTLP13	AP2	BBM	Gh_A08G2008	1956	1975	+	11.5385	4.43e-05	0.0485	AATAACGAAAAGGAAACAAT
GhTLP13	AP2	BBM	Gh_A08G2008	1677	1696	-	10.9231	6.25e-05	0.0576	GAGAGTAAGAAAGGAAAAAA
GhTLP13	AP2	BBM	Gh_A08G2008	1391	1410	-	10.8333	6.56e-05	0.0581	AGTGAATAAAAAAAAATACA
GhTLP13	AP2	BBM	Gh_A08G2008	1678	1697	-	10.7692	6.79e-05	0.059	GGAGAGTAAGAAAGGAAAAA
GhTLP13	bHLH	PIF5	Gh_A09G0075	332	339	-	10.4328	6.03e-05	0.477	TCACATGT
GhTLP13	bHLH	PIF5	Gh_A09G0075	550	557	-	3.37313	8.52e-05	0.514	TCACGAGG
GhTLP13	MYB	DIVARICATA	Gh_A09G0455	807	821	+	15.9048	4.55e-07	0.159	AATTACCTTATCCAC
GhTLP13	MYB	DIVARICATA	Gh_A09G0455	1691	1705	+	12.9206	1.91e-05	0.778	ACTCTCCTTATCTTA
GhTLP13	GATA	GATA1	Gh_A09G0518	1149	1163	+	13.4925	9.32e-06	0.0838	ATGGTGATATAGATG
GhTLP13	G2-like	PHL1	Gh_A10G0008	1780	1788	+	11.9167	8.23e-05	0.565	TAGAAAACA
GhTLP13	Trihelix	ASIL2	Gh_A10G0344	499	513	+	10.2857	3.95e-05	0.344	AGTACCCCGGTGATT
GhTLP13	Trihelix	ASIL2	Gh_A10G0345	499	513	+	10.2857	3.95e-05	0.345	AGTACCCCGGTGATT
GhTLP13	Dof	DOF1.5	Gh_A10G0348	1953	1973	+	10.9524	8.31e-05	0.196	TTAAATAACGAAAAGGAAACA
GhTLP13	C2H2	IDD7	Gh_A10G0519	1086	1103	+	8.7619	7.47e-05	0.592	TCAAAGGAGACAAAACAA
GhTLP13	Dof	DOF1.7	Gh_A10G0541	1956	1976	+	11.9524	3.92e-05	0.135	AATAACGAAAAGGAAACAATT
GhTLP13	HSF	HSFA6b	Gh_A10G1028	85	99	+	9.46032	7.83e-05	0.993	TGAAAATTCTTGAAG
GhTLP13	C2H2	ZAT5	Gh_A10G1798	1123	1133	-	12.6508	6.62e-06	0.163	GAGTGAAGAAG
GhTLP13	ERF	ABI4	Gh_A10G2156	1785	1794	-	10.7412	6.27e-05	0.283	CGCTGCTGTT
GhTLP13	ERF	ABI4	Gh_A10G2156	1794	1803	-	9.85882	9.49e-05	0.313	CACTGCCTAC
GhTLP13	TCP	TCP9	Gh_A11G0759	1324	1333	+	9.34409	9.53e-05	0.3	TTTGTCCCAC
GhTLP13	WRKY	WRKY23	Gh_A11G0984	310	317	-	12.1398	6.53e-05	1	GGTCAACA
GhTLP13	bZIP	BZIP53	Gh_A11G1675	548	562	-	7.14286	4.11e-05	0.381	CGTTCTCACGAGGAC
GhTLP13	MYB_related	TRB2	Gh_A11G1942	1917	1924	+	9.82353	3.06e-05	0.451	CTGGGGCA
GhTLP13	G2-like	APL	Gh_A11G2334	224	237	+	11.4127	8.35e-05	1	GAAGGAATATTATA
GhTLP13	WOX	WOX11	Gh_A11G2676	1973	1983	+	11.6575	5.13e-05	0.701	AATTAATTAAT
GhTLP13	MYB_related	MYB1R1	Gh_A11G2875	812	821	-	14.6452	8.1e-07	0.288	GTGGATAAGG
GhTLP13	MYB_related	MYB1R1	Gh_A11G2982	813	820	-	12.7742	5.1e-05	1	TGGATAAG
GhTLP13	MIKC_MADS	SOC1	Gh_A12G0936	1677	1697	+	14.2941	8.05e-06	0.0168	TTTTTTCCTTTCTTACTCTCC
GhTLP13	MIKC_MADS	SOC1	Gh_A12G0936	1681	1701	+	12.4265	3.05e-05	0.0328	TTCCTTTCTTACTCTCCTTAT
GhTLP13	C2H2	MGP	Gh_A12G1286	1086	1105	+	11.4921	2.62e-05	0.457	TCAAAGGAGACAAAACAAAA
GhTLP13	TCP	TCP15	Gh_A12G1522	1323	1335	-	7.39683	5.99e-05	0.384	TAGTGGGACAAAA
GhTLP13	MYB	MYB306	Gh_A12G2645	1840	1858	+	10.9683	5.11e-05	0.257	TCAAAGTTAGTTGCGATAG
GhTLP13	WRKY	WRKY57	Gh_A13G0715	310	319	-	11.5745	2.54e-05	0.685	CAGGTCAACA
GhTLP13	BES1	BEH4	Gh_D01G0390	251	261	-	5.38095	3.24e-05	0.558	CACACGAGCAT
GhTLP13	BES1	BEH4	Gh_D01G0390	252	262	+	4.26984	4.03e-05	0.558	TGCTCGTGTGT
GhTLP13	WRKY	WRKY20	Gh_D01G0702	308	320	+	12.6349	2.95e-05	0.757	GTTGTTGACCTGA
GhTLP13	Nin-like	NLP4	Gh_D01G0872	1783	1797	+	12.2537	3.32e-05	0.276	AAAACAGCAGCGTAG
GhTLP13	HSF	HSFB4	Gh_D01G1059	557	571	+	6.34722	7.38e-05	0.98	AGAACGATGAAGAAC
GhTLP13	BBR-BPC	BPC1	Gh_D01G1330	1681	1704	-	10.5238	1.02e-06	0.0154	AAGATAAGGAGAGTAAGAAAGGAA
GhTLP13	BBR-BPC	BPC1	Gh_D01G1330	1679	1702	-	9.03175	1.84e-06	0.0162	GATAAGGAGAGTAAGAAAGGAAAA
GhTLP13	BBR-BPC	BPC1	Gh_D01G1330	1675	1698	-	7.11111	3.81e-06	0.0226	AGGAGAGTAAGAAAGGAAAAAAAA
GhTLP13	BBR-BPC	BPC1	Gh_D01G1330	1677	1700	-	-2.15873	8.68e-05	0.0677	TAAGGAGAGTAAGAAAGGAAAAAA
GhTLP13	BBR-BPC	BPC1	Gh_D01G1330	1671	1694	-	-2.28571	9.02e-05	0.0699	GAGTAAGAAAGGAAAAAAAAATTA
GhTLP13	GRAS	GAIPB	Gh_D01G1446	1086	1105	+	12.058	3.08e-05	0.0767	TCAAAGGAGACAAAACAAAA
GhTLP13	GRAS	GAIPB	Gh_D01G1446	1679	1698	-	11.0435	5.99e-05	0.0951	AGGAGAGTAAGAAAGGAAAA
GhTLP13	GRAS	GAIPB	Gh_D01G1446	1675	1694	-	10.942	6.39e-05	0.0962	GAGTAAGAAAGGAAAAAAAA
GhTLP13	bHLH	BHLH130	Gh_D01G1910	1524	1534	+	8.47222	9.45e-05	0.58	GCCCACTAGAA
GhTLP13	Dof	DOF3.5	Gh_D01G1964	1961	1971	+	11.5079	7e-05	0.426	CGAAAAGGAAA
GhTLP13	ERF	ERF021	Gh_D02G1021	1784	1803	-	7.85938	9.61e-05	0.143	CACTGCCTACGCTGCTGTTT
GhTLP13	YABBY	CRC	Gh_D02G1305	1507	1514	-	11.3333	9.55e-05	1	TATGATTA
GhTLP13	ARR-B	RR26	Gh_D02G1568	589	598	-	11.4563	6.25e-05	1	TAAGATATGG
GhTLP13	G2-like	LUX	Gh_D03G1171	586	599	-	10.5172	8.98e-05	0.946	CTAAGATATGGTAC
GhTLP13	WRKY	WRKY55	Gh_D04G0113	308	319	+	12.746	2.22e-05	0.869	GTTGTTGACCTG
GhTLP13	WRKY	WRKY55	Gh_D04G0113	1238	1249	-	9.88889	8.45e-05	0.884	TCCATTGACTAG
GhTLP13	MYB	DIVARICATA	Gh_D04G0641	810	824	+	14.5079	3.93e-06	0.213	TACCTTATCCACATA
GhTLP13	MYB	DIVARICATA	Gh_D04G0641	1694	1708	+	11.3968	6.51e-05	0.502	CTCCTTATCTTATAA
GhTLP13	C2H2	JKD	Gh_D04G1096	1086	1105	-	10.7619	4.57e-05	0.434	TTTTGTTTTGTCTCCTTTGA
GhTLP13	MYB	DIVARICATA	Gh_D04G1244	1691	1711	-	14.4359	6.69e-06	0.525	CAGTTATAAGATAAGGAGAGT
GhTLP13	G2-like	T5E21.10	Gh_D04G1301	224	234	+	11.3492	6.8e-05	0.88	GAAGGAATATT
GhTLP13	Trihelix	ASIL2	Gh_D05G1326	501	511	-	11.8571	2.39e-05	0.501	TCACCGGGGTA
GhTLP13	WRKY	WRKY28	Gh_D05G1432	308	320	+	11.873	5.19e-05	0.728	GTTGTTGACCTGA
GhTLP13	bZIP	ABF2	Gh_D05G1946	543	560	+	2.26984	9.66e-05	0.533	TTTTCGTCCTCGTGAGAA
GhTLP13	MYB	MYB39	Gh_D05G2173	299	319	+	11.5714	4.76e-05	0.364	GTTGTGTATGTTGTTGACCTG
GhTLP13	MYB	MYB35	Gh_D05G3714	1841	1855	+	11.4127	6.65e-05	0.648	CAAAGTTAGTTGCGA
GhTLP13	WRKY	WRKY65	Gh_D05G3827	310	320	-	10.1587	7.72e-05	0.828	TCAGGTCAACA
GhTLP13	WRKY	WRKY11	Gh_D06G1121	308	321	+	9.60317	7.65e-05	0.784	GTTGTTGACCTGAG
GhTLP13	WRKY	WRKY40	Gh_D06G1966	308	322	+	11.5714	6.37e-05	0.672	GTTGTTGACCTGAGT
GhTLP13	WRKY	WRKY40	Gh_D06G1966	1235	1249	-	10.8095	9.66e-05	0.725	TCCATTGACTAGCTT
GhTLP13	CPP	TCX5	Gh_D07G0068	770	779	-	12.2708	1.62e-05	0.777	GATTTGAACC
GhTLP13	ERF	SHN3	Gh_D07G0277	1785	1805	-	6.26471	2.29e-05	0.0662	AACACTGCCTACGCTGCTGTT
GhTLP13	ERF	SHN3	Gh_D07G0278	1785	1805	-	6.26471	2.29e-05	0.066	AACACTGCCTACGCTGCTGTT
GhTLP13	WRKY	WRKY47	Gh_D07G1299	304	322	+	11.9365	3.85e-05	0.75	GTATGTTGTTGACCTGAGT
GhTLP13	MYB	MYB4	Gh_D07G1491	959	979	-	10.8571	6.04e-05	0.196	ATCATCAATCTTAACCAAACA
GhTLP13	B3	ABI3	Gh_D07G1550	1920	1928	+	12.5217	2.74e-05	0.487	GGGCATGCC
GhTLP13	B3	ABI3	Gh_D07G1550	1051	1059	+	12.113	3.75e-05	0.499	TAGCATGCA
GhTLP13	B3	ABI3	Gh_D07G1550	937	945	-	11.113	6.19e-05	0.523	CTTCATGCA
GhTLP13	B3	ABI3	Gh_D07G1550	1921	1929	-	10.7391	7.49e-05	0.558	AGGCATGCC
GhTLP13	B3	ABI3	Gh_D07G1550	1052	1060	-	10.687	7.76e-05	0.558	ATGCATGCT
GhTLP13	B3	ABI3	Gh_D07G1550	826	834	-	10.6522	8.04e-05	0.558	GAGCATGCT
GhTLP13	B3	FUS3	Gh_D07G2332	1049	1063	+	10.8254	6.69e-05	0.389	TGTAGCATGCATAGC
GhTLP13	C2H2	ZAT9	Gh_D07G2458	904	911	-	10.7778	6.88e-05	1	TGAAGTAG
GhTLP13	C2H2	ZAT9	Gh_D07G2458	1483	1490	+	10.7619	8.66e-05	1	AGAAGTAG
GhTLP13	WRKY	WRKY2	Gh_D08G0306	311	318	-	12.0645	5.46e-05	0.72	AGGTCAAC
GhTLP13	Nin-like	NLP7	Gh_D08G1195	344	358	-	12.0952	4.12e-05	0.525	AATTGCCTTTTGAAT
GhTLP13	WRKY	WRKY43	Gh_D08G1424	308	321	+	11.254	4.88e-05	0.85	GTTGTTGACCTGAG
GhTLP13	G2-like	APL	Gh_D08G1663	224	237	+	11.6508	6.18e-05	1	GAAGGAATATTATA
GhTLP13	HD-ZIP	HAT2	Gh_D08G1807	1714	1724	-	11.5312	7.37e-05	0.886	ACTAATCAATG
GhTLP13	MYB_related	MYB1R1	Gh_D08G1812	808	822	+	17.1111	1.24e-07	0.0441	ATTACCTTATCCACA
GhTLP13	MYB_related	MYB1R1	Gh_D08G1812	477	491	-	11.1587	7.99e-05	0.965	TGTGTTTTATCCATA
GhTLP13	MYB	DIVARICATA	Gh_D09G0462	807	821	+	15.9048	4.55e-07	0.161	AATTACCTTATCCAC
GhTLP13	MYB	DIVARICATA	Gh_D09G0462	1691	1705	+	12.9206	1.91e-05	0.788	ACTCTCCTTATCTTA
GhTLP13	MYB	DIVARICATA	Gh_D09G0991	811	820	-	14.1505	5.99e-06	0.426	TGGATAAGGT
GhTLP13	MYB	DIVARICATA	Gh_D09G0991	1695	1704	-	11	8.4e-05	1	AAGATAAGGA
GhTLP13	MYB	MYB46	Gh_D09G1082	1844	1853	+	10.5	9.56e-05	0.772	AGTTAGTTGC
GhTLP13	Dof	DOF5.6	Gh_D09G1624	1953	1973	+	11.5714	5.67e-05	0.144	TTAAATAACGAAAAGGAAACA
GhTLP13	TCP	TCP19	Gh_D09G1703	1324	1333	+	10.1935	8.96e-05	0.312	TTTGTCCCAC
GhTLP13	NAC	NAC062	Gh_D09G1773	572	586	-	12.0159	3.8e-05	0.525	CTTTGGGACTAAGAA
GhTLP13	NAC	NAC062	Gh_D09G1773	574	588	+	9.80952	8.04e-05	0.68	CTTAGTCCCAAAGTA
GhTLP13	MYB_related	MYB1R1	Gh_D09G2413	810	824	-	16.2381	4.38e-07	0.147	TATGTGGATAAGGTA
GhTLP13	MYB_related	MYB1R1	Gh_D09G2413	475	489	+	11.7619	5.15e-05	0.787	TATATGGATAAAACA
GhTLP13	MYB_related	MYB1R1	Gh_D09G2413	756	770	-	11.5238	6.11e-05	0.858	CATTTGGATAGAATA
GhTLP13	MYB_related	TRB5	Gh_D10G0079	1917	1924	+	7.65591	6.07e-05	0.599	CTGGGGCA
GhTLP13	WRKY	WRKY6	Gh_D10G0117	310	328	+	10.7164	5.74e-05	0.608	TGTTGACCTGAGTATTATT
GhTLP13	Trihelix	ASIL2	Gh_D10G0350	499	513	+	10.2857	3.95e-05	0.345	AGTACCCCGGTGATT
GhTLP13	Dof	DOF1.7	Gh_D10G0582	1956	1976	+	11.9524	3.92e-05	0.135	AATAACGAAAAGGAAACAATT
GhTLP13	ERF	ABI4	Gh_D10G2404	1785	1794	-	10.7412	6.27e-05	0.283	CGCTGCTGTT
GhTLP13	ERF	ABI4	Gh_D10G2404	1794	1803	-	9.85882	9.49e-05	0.313	CACTGCCTAC
GhTLP13	C2H2	ZAT5	Gh_D10G2536	1123	1133	-	12.6508	6.62e-06	0.163	GAGTGAAGAAG
GhTLP13	HSF	HSFB2A	Gh_D11G0093	86	97	+	10.6349	6.13e-05	1	GAAAATTCTTGA
GhTLP13	bHLH	BIM1	Gh_D11G0373	1131	1144	+	4.79365	8.38e-05	0.473	CTCGTGACCTTCAA
GhTLP13	TCP	TCP9	Gh_D11G0887	1324	1333	+	9.34409	9.53e-05	0.302	TTTGTCCCAC
GhTLP13	C2H2	IDD1	Gh_D11G1873	1086	1102	+	10.6667	4.05e-05	0.483	TCAAAGGAGACAAAACA
GhTLP13	WRKY	WRKY15	Gh_D11G1963	310	320	-	10.6349	8.98e-05	0.778	TCAGGTCAACA
GhTLP13	MYB_related	TRB2	Gh_D11G2034	1917	1924	+	9.82353	3.06e-05	0.451	CTGGGGCA
GhTLP13	MYB	MYB306	Gh_D11G2341	1840	1858	-	11.254	4.65e-05	0.243	CTATCGCAACTAACTTTGA
GhTLP13	SBP	SPL8	Gh_D12G0948	1075	1090	-	11.4471	8.17e-05	1	TTTGATGTACACCCTC
GhTLP13	WRKY	WRKY12	Gh_D12G0971	309	318	+	10.6261	7.72e-05	0.778	TTGTTGACCT
GhTLP13	NAC	NAC073	Gh_D12G1407	431	445	+	10.254	9.65e-05	0.742	CTTCTTCATTAATCA
GhTLP13	C2H2	IDD5	Gh_D12G1530	543	558	+	8.48611	7.61e-05	0.543	TTTTCGTCCTCGTGAG
GhTLP13	Dof	CDF3	Gh_D12G1755	1955	1973	+	12.5079	2.58e-05	0.195	AAATAACGAAAAGGAAACA
GhTLP13	G2-like	KAN2	Gh_D12G2056	225	239	-	13.1471	1.77e-05	1	TTTATAATATTCCTT
GhTLP13	MYB	DIVARICATA	Gh_D13G0594	812	824	-	17.3492	1.17e-07	0.0414	TATGTGGATAAGG
GhTLP13	MYB	DIVARICATA	Gh_D13G0594	1696	1708	-	12.6984	2.94e-05	0.869	TTATAAGATAAGG
GhTLP13	NAC	NAC098	Gh_D13G1561	620	638	-	8.50794	9.33e-05	0.908	CGTGTACTGTTAGCAAGAT
GhTLP13	WRKY	WRKY33	Gh_Sca005978G01	310	320	-	11.254	7.07e-05	0.752	TCAGGTCAACA
GhTLP14	ERF	ERF7	Gh_A01G0650	526	546	+	10.5079	2.08e-05	0.0898	GGGCGTGTGTCTCAGCCGTGT
GhTLP14	BBR-BPC	BPC6	Gh_A01G0913	1097	1117	-	-0.652778	4.22e-05	0.102	ACACCCTTTTTTCTCTGTCTT
GhTLP14	BBR-BPC	BPC6	Gh_A01G0913	1095	1115	-	-3.22222	8.75e-05	0.138	ACCCTTTTTTCTCTGTCTTTT
GhTLP14	bZIP	HBP-1b(c1)	Gh_A01G1655	1544	1558	-	14.2063	5.46e-06	0.593	ACAGATGACGTGGCG
GhTLP14	bZIP	HBP-1b(c1)	Gh_A01G1655	1536	1550	+	10.3175	3.29e-05	0.595	AACAGTGACGCCACG
GhTLP14	bZIP	HBP-1b(c1)	Gh_A01G1655	1727	1741	-	10.3175	3.29e-05	0.595	AACAGTGACGCCACT
GhTLP14	bZIP	HBP-1b(c1)	Gh_A01G1655	1539	1553	-	8.90476	5.93e-05	0.751	TGACGTGGCGTCACT
GhTLP14	bZIP	ABI5	Gh_A01G1768	1542	1559	-	19.6825	2.06e-07	0.0364	TACAGATGACGTGGCGTC
GhTLP14	bZIP	ABI5	Gh_A01G1768	641	658	+	5.74603	3.21e-05	0.264	GGCGTGTGACTTGGCCGT
GhTLP14	bZIP	ABI5	Gh_A01G1768	1718	1735	+	4.4127	4.21e-05	0.324	TACAGATGAAGTGGCGTC
GhTLP14	bZIP	ABI5	Gh_A01G1768	1577	1594	-	2.57143	6.4e-05	0.381	AAATACTGATGTGGCATA
GhTLP14	CPP	TCX2	Gh_A02G0324	475	487	+	10.4	2.52e-05	0.292	CTAAATTTTAAGA
GhTLP14	C2H2	STOP1	Gh_A02G0617	319	333	-	10.7969	6.28e-05	0.394	ACCTACACAACATAA
GhTLP14	MIKC_MADS	PMADS2	Gh_A02G0736	1039	1052	+	15.2381	3.11e-06	0.162	CCAAAACAGGAAAA
GhTLP14	HSF	HSFB3	Gh_A02G1062	1787	1801	+	11.2179	4.81e-05	1	TCTCTAGAAAATCCC
GhTLP14	HD-ZIP	ATHB-6	Gh_A02G1237	1747	1757	+	12.0303	1.87e-05	0.596	CAATCATTTCC
GhTLP14	ERF	ERF021	Gh_A02G1737	553	572	+	15.5	1.57e-06	0.0232	CACTGCCTCAAGCACGGCCG
GhTLP14	ERF	ERF021	Gh_A02G1737	271	290	-	8.4375	7.27e-05	0.133	AACCAAATCAGCCACAACCA
GhTLP14	bHLH	BHLH72	Gh_A03G0607	760	774	-	8.56944	4.78e-05	0.375	CACACGCCCATGTGA
GhTLP14	bHLH	BHLH72	Gh_A03G0607	451	465	+	8.40278	5.04e-05	0.375	GTTTAAGTCATGTGT
GhTLP14	bHLH	BHLH72	Gh_A03G0607	727	741	-	6.95833	7.93e-05	0.401	GGGCGGGCCGTGTGG
GhTLP14	TCP	TCP7	Gh_A03G1464	432	442	-	7.55556	3.37e-05	0.316	GTGGGGCAAGC
GhTLP14	MYB_related	TRB1	Gh_A03G1597	1975	1983	+	11.4776	7.72e-05	0.638	TTTAGGTCT
GhTLP14	MYB_related	TRB1	Gh_A03G1597	1005	1013	+	11.0299	9.87e-05	0.638	GTTAGGGTT
GhTLP14	ERF	ERF3	Gh_A04G0106	532	546	-	8.71429	3.57e-05	0.187	ACACGGCTGAGACAC
GhTLP14	TCP	TCP4	Gh_A04G0316	433	442	+	11.172	3.3e-05	0.385	CTTGCCCCAC
GhTLP14	NAC	JUB1	Gh_A04G0414	541	557	-	8.65385	3.66e-05	1	CAGTGTCATCCACACGG
GhTLP14	MYB	MYBAS1	Gh_A04G0594	470	484	-	8.12698	8.52e-05	1	TAAAATTTAGGTGCA
GhTLP14	MYB	DIVARICATA	Gh_A04G0758	1608	1628	-	12.8077	2.08e-05	0.653	AAAATTTAGGATAAAATTCTG
GhTLP14	MYB	DIVARICATA	Gh_A04G0758	1588	1608	-	11.0513	5.83e-05	0.653	GAAATTTAAGATAAAAATACT
GhTLP14	EIL	EIL3	Gh_A05G0554	750	770	+	11.1026	3.47e-05	0.635	GTGTCCCAATTCACATGGGCG
GhTLP14	Trihelix	ASIL2	Gh_A05G1149	7	17	+	13.4603	1.09e-05	0.502	CCGTCGGAGAT
GhTLP14	TCP	TCP2	Gh_A05G1236	435	442	+	9.46078	5.24e-05	0.24	TGCCCCAC
GhTLP14	bZIP	BZIP53	Gh_A05G1641	1544	1558	-	20.6984	8.83e-08	0.00925	ACAGATGACGTGGCG
GhTLP14	bZIP	BZIP53	Gh_A05G1641	1579	1593	-	13.5873	3.48e-06	0.0771	AATACTGATGTGGCA
GhTLP14	bZIP	BZIP53	Gh_A05G1641	741	755	+	8.95238	1.83e-05	0.24	CATACGGACGTGTCC
GhTLP14	bZIP	BZIP53	Gh_A05G1641	864	878	-	8.39683	2.17e-05	0.275	CGAGCCTACGAGGCC
GhTLP14	bZIP	BZIP53	Gh_A05G1641	1719	1733	+	5.61905	5.08e-05	0.377	ACAGATGAAGTGGCG
GhTLP14	bZIP	BZIP53	Gh_A05G1641	1684	1698	+	4.28571	7.38e-05	0.415	AGTATTGATGTGGCA
GhTLP14	BES1	BZR1	Gh_A05G1683	387	406	-	13.619	5.52e-06	0.5	ACGCCCGTGTGCCTACCCAT
GhTLP14	BES1	BZR1	Gh_A05G1683	626	645	-	11.7937	1.13e-05	0.5	ACGCCCGTGTGCAAGGCCTT
GhTLP14	BES1	BZR1	Gh_A05G1683	512	531	-	10.0952	2.06e-05	0.5	ACGCCCGTGTCTCTACCCGT
GhTLP14	BES1	BZR1	Gh_A05G1683	395	414	+	8.73016	3.17e-05	0.5	GCACACGGGCGTGTGTCTAG
GhTLP14	BES1	BZR1	Gh_A05G1683	634	653	+	8.61905	3.27e-05	0.5	GCACACGGGCGTGTGACTTG
GhTLP14	BES1	BZR1	Gh_A05G1683	500	519	-	8.11111	3.79e-05	0.5	CTACCCGTGTGCTCAATTTT
GhTLP14	BES1	BZR1	Gh_A05G1683	429	448	-	4.66667	9.46e-05	0.656	ATACCCGTGGGGCAAGCCGT
GhTLP14	TALE	KNAP2	Gh_A05G1857	426	445	+	9.41892	3.98e-05	0.0713	CACACGGCTTGCCCCACGGG
GhTLP14	TALE	KNAP2	Gh_A05G1857	738	757	-	8.25676	6.25e-05	0.0847	TGGGACACGTCCGTATGGGC
GhTLP14	MIKC_MADS	DEFA	Gh_A05G2191	1037	1051	+	14.8382	4.29e-06	0.137	ACCCAAAACAGGAAA
GhTLP14	NAC	NAC078	Gh_A05G2506	579	590	-	10.8065	8.68e-05	0.663	TCACACGCCCAG
GhTLP14	NAC	NAC078	Gh_A05G2506	1544	1555	+	10.7312	9.14e-05	0.663	CGCCACGTCATC
GhTLP14	NAC	NAC078	Gh_A05G2506	638	649	-	10.6989	9.37e-05	0.663	TCACACGCCCGT
GhTLP14	NAC	NAC078	Gh_A05G2506	645	656	-	10.6344	9.93e-05	0.663	GGCCAAGTCACA
GhTLP14	Dof	DOF3.6	Gh_A05G2599	1037	1057	-	13.5156	1.11e-05	0.0538	TTTTCTTTTCCTGTTTTGGGT
GhTLP14	Dof	DOF3.6	Gh_A05G2599	1042	1062	-	11.3906	5.63e-05	0.0876	TTTATTTTTCTTTTCCTGTTT
GhTLP14	bHLH	BIM2	Gh_A05G2652	459	473	+	8.20635	5.27e-05	0.363	CATGTGTCCCGTGCA
GhTLP14	bHLH	BIM2	Gh_A05G2652	699	713	+	7.04762	6.91e-05	0.363	CACGAGATCGGGACA
GhTLP14	bHLH	BIM2	Gh_A05G2652	450	464	-	7.04762	6.91e-05	0.363	CACATGACTTAAACA
GhTLP14	TCP	TCP20	Gh_A05G2936	434	442	+	12.1075	2.55e-05	0.213	TTGCCCCAC
GhTLP14	bHLH	BHLH74	Gh_A06G0223	738	758	+	10.7778	2.58e-05	0.316	GCCCATACGGACGTGTCCCAA
GhTLP14	bHLH	BHLH74	Gh_A06G0223	1541	1561	-	10.6806	2.67e-05	0.316	GATACAGATGACGTGGCGTCA
GhTLP14	bHLH	BHLH74	Gh_A06G0223	639	659	+	9.13889	4.57e-05	0.365	CGGGCGTGTGACTTGGCCGTG
GhTLP14	bZIP	TGA7	Gh_A06G0329	1540	1556	-	8.01587	5.23e-05	1	AGATGACGTGGCGTCAC
GhTLP14	ERF	ERF012	Gh_A06G0359	552	571	+	5.50794	7.42e-05	0.257	ACACTGCCTCAAGCACGGCC
GhTLP14	MYB_related	MYB1R1	Gh_A06G0628	1611	1625	+	10.6508	8.94e-05	1	AATTTTATCCTAAAT
GhTLP14	ERF	ERF091	Gh_A06G1176	557	573	-	3.55556	7.05e-05	0.225	ACGGCCGTGCTTGAGGC
GhTLP14	ERF	ERF091	Gh_A06G1176	273	289	+	2.74603	8.82e-05	0.251	GTTGTGGCTGATTTGGT
GhTLP14	ERF	ERF003	Gh_A07G0251	1720	1738	+	6.1746	9.34e-05	0.18	CAGATGAAGTGGCGTCACT
GhTLP14	TCP	TCP1	Gh_A07G1572	711	740	-	3.67949	3.87e-05	0.156	GGCGGGCCGTGTGGCTACACACGCCTGTGT
GhTLP14	TCP	TCP1	Gh_A07G1572	747	776	+	2.41026	5.52e-05	0.176	GACGTGTCCCAATTCACATGGGCGTGTGAC
GhTLP14	TCP	TCP1	Gh_A07G1572	414	443	-	1.84615	6.45e-05	0.187	CGTGGGGCAAGCCGTGTGTCACACATAGCC
GhTLP14	TCP	TCP1	Gh_A07G1572	713	742	-	0.358974	9.69e-05	0.211	TGGGCGGGCCGTGTGGCTACACACGCCTGT
GhTLP14	MYB	MYB59	Gh_A07G1617	387	400	+	12.1905	4.48e-05	0.636	ATGGGTAGGCACAC
GhTLP14	B3	FUS3	Gh_A07G2123	849	863	-	12.381	3.56e-05	0.372	CAAAACATGCATAGG
GhTLP14	Trihelix	GT-2	Gh_A07G2343	967	976	-	10.2872	6.62e-05	1	GGTATTACCG
GhTLP14	bZIP	BZIP43	Gh_A08G0476	1545	1556	-	20.6282	6.37e-08	0.00377	AGATGACGTGGC
GhTLP14	bZIP	BZIP43	Gh_A08G0476	1721	1732	+	8.51282	8.14e-06	0.162	AGATGAAGTGGC
GhTLP14	bZIP	BZIP43	Gh_A08G0476	1580	1591	-	7.14103	1.31e-05	0.197	TACTGATGTGGC
GhTLP14	bZIP	BZIP43	Gh_A08G0476	743	754	+	4.46154	2.84e-05	0.336	TACGGACGTGTC
GhTLP14	bZIP	BZIP43	Gh_A08G0476	865	876	-	1.34615	6.8e-05	0.543	AGCCTACGAGGC
GhTLP14	bZIP	CPRF1	Gh_A08G1122	1544	1558	+	20.2222	1.27e-07	0.0165	CGCCACGTCATCTGT
GhTLP14	bZIP	CPRF1	Gh_A08G1122	1579	1593	+	10.7778	1.43e-05	0.2	TGCCACATCAGTATT
GhTLP14	bZIP	CPRF1	Gh_A08G1122	1684	1698	-	7	4.6e-05	0.354	TGCCACATCAATACT
GhTLP14	bZIP	CPRF1	Gh_A08G1122	1719	1733	-	4.96825	8.05e-05	0.46	CGCCACTTCATCTGT
GhTLP14	GATA	GATA4	Gh_A08G1235	699	713	+	10.746	8.2e-05	0.827	CACGAGATCGGGACA
GhTLP14	bZIP	HBP-1a	Gh_A08G1385	1544	1558	-	18.3016	5.15e-07	0.0787	ACAGATGACGTGGCG
GhTLP14	bZIP	HBP-1a	Gh_A08G1385	1579	1593	-	8.68254	2.4e-05	0.258	AATACTGATGTGGCA
GhTLP14	bZIP	HBP-1a	Gh_A08G1385	1684	1698	+	6.38095	4.46e-05	0.35	AGTATTGATGTGGCA
GhTLP14	AP2	BBM	Gh_A08G2008	1045	1064	+	13.641	1.16e-05	0.0259	CAGGAAAAGAAAAATAAAAA
GhTLP14	AP2	BBM	Gh_A08G2008	1299	1318	+	11.5	4.53e-05	0.0493	GAAAAAATGAATAAACGAAA
GhTLP14	AP2	BBM	Gh_A08G2008	1039	1058	+	10.2949	8.72e-05	0.0667	CCAAAACAGGAAAAGAAAAA
GhTLP14	MYB	MYB86	Gh_A08G2287	999	1019	+	10.5079	7.02e-05	0.495	ACACGGGTTAGGGTTGTTACA
GhTLP14	bHLH	PIF5	Gh_A09G0075	760	767	+	14.0597	1.72e-05	0.245	TCACATGG
GhTLP14	CAMTA	CMTA5	Gh_A09G0631	530	547	+	17.1111	7.56e-07	0.134	GTGTGTCTCAGCCGTGTG
GhTLP14	CAMTA	CMTA5	Gh_A09G0631	572	589	+	16.0794	1.75e-06	0.207	GTGTGTCCTGGGCGTGTG
GhTLP14	CAMTA	CMTA5	Gh_A09G0631	570	587	+	14.7937	4.55e-06	0.269	CCGTGTGTCCTGGGCGTG
GhTLP14	CAMTA	CMTA5	Gh_A09G0631	706	723	+	14.2063	6.83e-06	0.283	TCGGGACACAGGCGTGTG
GhTLP14	CAMTA	CMTA5	Gh_A09G0631	426	443	-	14.127	7.21e-06	0.283	CGTGGGGCAAGCCGTGTG
GhTLP14	CAMTA	CMTA5	Gh_A09G0631	728	745	-	13.7143	9.48e-06	0.314	GTATGGGCGGGCCGTGTG
GhTLP14	CAMTA	CMTA5	Gh_A09G0631	644	661	+	12.7937	1.7e-05	0.355	GTGTGACTTGGCCGTGTG
GhTLP14	CAMTA	CMTA5	Gh_A09G0631	1077	1094	+	11.0635	4.72e-05	0.539	CAGAAGGAAAAGCGTGTC
GhTLP14	C2H2	STOP1	Gh_A09G0835	1125	1142	-	10.0294	7.66e-05	0.95	TAGTTATCAACTTACCAT
GhTLP14	bZIP	TGA21	Gh_A09G0903	1545	1555	-	13.1111	8.13e-06	0.578	GATGACGTGGC
GhTLP14	bZIP	TGA21	Gh_A09G0903	1540	1550	-	8.87302	4.68e-05	0.831	CGTGGCGTCAC
GhTLP14	bZIP	TGA21	Gh_A09G0903	1727	1737	+	7.66667	7.17e-05	0.831	AGTGGCGTCAC
GhTLP14	Trihelix	ASIL2	Gh_A10G0344	5	19	-	12.3333	1.6e-05	0.315	GGATCTCCGACGGTC
GhTLP14	Trihelix	ASIL2	Gh_A10G0345	5	19	-	12.3333	1.6e-05	0.316	GGATCTCCGACGGTC
GhTLP14	Dof	DOF1.5	Gh_A10G0348	1098	1118	+	11.2381	6.75e-05	0.187	AGACAGAGAAAAAAGGGTGTC
GhTLP14	ERF	RAP2-12	Gh_A10G0471	1720	1740	+	6.42857	5.86e-05	0.211	CAGATGAAGTGGCGTCACTGT
GhTLP14	Dof	DOF1.7	Gh_A10G0541	1042	1062	+	14.0317	4.53e-06	0.0579	AAACAGGAAAAGAAAAATAAA
GhTLP14	Dof	DOF3.4	Gh_A10G0838	1094	1114	-	13.5714	7.91e-06	0.0509	CCCTTTTTTCTCTGTCTTTTG
GhTLP14	Dof	DOF3.4	Gh_A10G0838	1048	1068	-	12.873	1.64e-05	0.0722	CCTGTTTTTATTTTTCTTTTC
GhTLP14	WOX	WUS	Gh_A10G0884	1742	1752	+	11.7308	4.97e-05	0.652	TCATACAATCA
GhTLP14	HSF	HSFA6b	Gh_A10G1028	1787	1801	-	9.47619	7.78e-05	0.993	GGGATTTTCTAGAGA
GhTLP14	bZIP	HBP-1b(c1)	Gh_A10G1678	1727	1741	+	9.50794	3.33e-05	0.981	AGTGGCGTCACTGTT
GhTLP14	bZIP	HBP-1b(c1)	Gh_A10G1678	1536	1550	-	9.31746	3.57e-05	0.981	CGTGGCGTCACTGTT
GhTLP14	C2H2	ZAT5	Gh_A10G1798	1857	1867	-	12.1746	1.47e-05	0.17	GAGTGAATGGG
GhTLP14	ERF	ABI4	Gh_A10G2156	732	741	+	15.2941	3.42e-06	0.15	CGGCCCGCCC
GhTLP14	ERF	ABI4	Gh_A10G2156	1961	1970	+	11.2706	4.74e-05	0.283	CAGTGCATCC
GhTLP14	ERF	ABI4	Gh_A10G2156	730	739	+	10.9059	5.72e-05	0.283	CACGGCCCGC
GhTLP14	ERF	ABI4	Gh_A10G2156	1956	1965	-	10.7647	6.17e-05	0.283	CACTGCTGCT
GhTLP14	ERF	ABI4	Gh_A10G2156	553	562	+	10.5294	6.89e-05	0.287	CACTGCCTCA
GhTLP14	MIKC_MADS	AG	Gh_A10G2220	1036	1054	-	16.1324	1.06e-06	0.0934	TCTTTTCCTGTTTTGGGTA
GhTLP14	MIKC_MADS	AG	Gh_A10G2220	1035	1053	-	12.9853	1.68e-05	0.285	CTTTTCCTGTTTTGGGTAA
GhTLP14	MIKC_MADS	SOC1	Gh_A11G0077	261	267	-	13.0972	5.1e-05	0.283	CATCATC
GhTLP14	Dof	CDF2	Gh_A11G0628	1082	1091	+	10.5217	5.53e-05	0.727	GGAAAAGCGT
GhTLP14	LBD	LBD19	Gh_A11G0741	568	582	-	9.79365	7.68e-05	0.776	CCAGGACACACGGCC
GhTLP14	MIKC_MADS	AGL6	Gh_A11G0754	1035	1053	+	14.9365	4.22e-06	0.209	TTACCCAAAACAGGAAAAG
GhTLP14	MIKC_MADS	AGL6	Gh_A11G0754	1036	1054	+	13.6032	9.2e-06	0.29	TACCCAAAACAGGAAAAGA
GhTLP14	TCP	TCP9	Gh_A11G0759	433	442	+	10.5269	5.27e-05	0.256	CTTGCCCCAC
GhTLP14	SBP	SPL1	Gh_A11G0943	739	748	+	12.1068	2.23e-05	1	CCCATACGGA
GhTLP14	bHLH	BHLH62	Gh_A11G1301	72	79	-	9.43011	8.51e-05	0.496	ACACATGC
GhTLP14	bZIP	BZIP53	Gh_A11G1675	1544	1558	-	20.3016	1.14e-07	0.0107	ACAGATGACGTGGCG
GhTLP14	bZIP	BZIP53	Gh_A11G1675	1579	1593	-	9.31746	2.06e-05	0.281	AATACTGATGTGGCA
GhTLP14	bZIP	BZIP53	Gh_A11G1675	864	878	-	8.61905	2.59e-05	0.328	CGAGCCTACGAGGCC
GhTLP14	bZIP	BZIP53	Gh_A11G1675	1719	1733	+	5.09524	7.52e-05	0.453	ACAGATGAAGTGGCG
GhTLP14	bHLH	SPT	Gh_A11G1781	1545	1553	+	12	3.68e-05	0.482	GCCACGTCA
GhTLP14	bHLH	SPT	Gh_A11G1781	760	768	-	10.9892	7.29e-05	0.482	CCCATGTGA
GhTLP14	bHLH	SPT	Gh_A11G1781	395	403	-	10.6989	8.18e-05	0.482	CCCGTGTGC
GhTLP14	bHLH	SPT	Gh_A11G1781	508	516	-	10.6989	8.18e-05	0.482	CCCGTGTGC
GhTLP14	bHLH	SPT	Gh_A11G1781	634	642	-	10.6989	8.18e-05	0.482	CCCGTGTGC
GhTLP14	Trihelix	GTL2	Gh_A11G2296	1902	1911	-	10.693	9.55e-05	1	TACGGTAAAC
GhTLP14	WOX	WOX11	Gh_A11G2676	1139	1149	-	12.2877	2.46e-05	0.701	AATTAATTAGT
GhTLP14	MYB_related	MYB1R1	Gh_A11G2875	220	229	+	12.086	4.94e-05	1	ATGGATATGG
GhTLP14	MIKC_MADS	J	Gh_A12G0775	1039	1053	-	16.3333	1.8e-06	0.159	CTTTTCCTGTTTTGG
GhTLP14	MIKC_MADS	AGL15	Gh_A12G0910	1034	1052	-	13.3175	1.07e-05	0.315	TTTTCCTGTTTTGGGTAAT
GhTLP14	MIKC_MADS	AGL15	Gh_A12G0910	1033	1051	-	11.746	2.42e-05	0.535	TTTCCTGTTTTGGGTAATC
GhTLP14	MIKC_MADS	SOC1	Gh_A12G0936	1094	1114	-	17.0735	4.97e-07	0.00472	CCCTTTTTTCTCTGTCTTTTG
GhTLP14	MIKC_MADS	SOC1	Gh_A12G0936	1046	1066	-	15.25	3.55e-06	0.0108	TGTTTTTATTTTTCTTTTCCT
GhTLP14	MIKC_MADS	SOC1	Gh_A12G0936	1044	1064	-	13.25	1.76e-05	0.0248	TTTTTATTTTTCTTTTCCTGT
GhTLP14	MIKC_MADS	SOC1	Gh_A12G0936	1049	1069	-	11.4559	5.46e-05	0.0438	TCCTGTTTTTATTTTTCTTTT
GhTLP14	MIKC_MADS	SOC1	Gh_A12G0936	1831	1851	-	10.6618	8.42e-05	0.055	TTTTTTCATGTTCTTCTTCAG
GhTLP14	ERF	ERF023	Gh_A12G1015	3	17	+	6.96825	7.29e-05	0.48	GAGACCGTCGGAGAT
GhTLP14	ERF	ERF054	Gh_A12G1267	555	574	-	8.98413	5.16e-05	0.179	CACGGCCGTGCTTGAGGCAG
GhTLP14	ERF	ERF054	Gh_A12G1267	526	545	-	8.15873	7.09e-05	0.19	CACGGCTGAGACACACGCCC
GhTLP14	NAC	NAC029	Gh_A12G1505	1546	1556	+	11.7619	4.98e-05	0.763	CCACGTCATCT
GhTLP14	NAC	NAC029	Gh_A12G1505	1726	1736	-	11.5238	6.22e-05	0.763	TGACGCCACTT
GhTLP14	TCP	TCP15	Gh_A12G1522	432	444	-	8.15873	4.76e-05	0.351	CCGTGGGGCAAGC
GhTLP14	ERF	CRF4	Gh_A12G2705	552	572	+	10.6119	7.1e-06	0.0566	ACACTGCCTCAAGCACGGCCG
GhTLP14	bZIP	ABF3	Gh_A13G0355	510	517	+	11.2769	3.43e-05	0.554	ACACGGGT
GhTLP14	bZIP	ABF3	Gh_A13G0355	510	517	-	11.2769	3.43e-05	0.554	ACCCGTGT
GhTLP14	bZIP	ABF3	Gh_A13G0355	999	1006	+	11.2769	3.43e-05	0.554	ACACGGGT
GhTLP14	bZIP	ABF3	Gh_A13G0355	999	1006	-	11.2769	3.43e-05	0.554	ACCCGTGT
GhTLP14	MIKC_MADS	AP1	Gh_A13G0751	1039	1050	+	12.569	1.96e-05	0.38	CCAAAACAGGAA
GhTLP14	BES1	BEH4	Gh_D01G0390	395	405	-	7.31746	2.35e-05	0.533	CGCCCGTGTGC
GhTLP14	BES1	BEH4	Gh_D01G0390	634	644	-	7.31746	2.35e-05	0.533	CGCCCGTGTGC
GhTLP14	BES1	BEH4	Gh_D01G0390	745	755	+	4.06349	4.45e-05	0.564	CGGACGTGTCC
GhTLP14	BES1	BEH4	Gh_D01G0390	520	530	-	3.69841	4.77e-05	0.585	CGCCCGTGTCT
GhTLP14	BES1	BEH4	Gh_D01G0390	508	518	-	3.14286	5.49e-05	0.629	TACCCGTGTGC
GhTLP14	BES1	BEH4	Gh_D01G0390	396	406	+	2.73016	6.36e-05	0.685	CACACGGGCGT
GhTLP14	BES1	BEH4	Gh_D01G0390	635	645	+	2.73016	6.36e-05	0.685	CACACGGGCGT
GhTLP14	BES1	BEH4	Gh_D01G0390	437	447	-	2.49206	7e-05	0.731	TACCCGTGGGG
GhTLP14	BES1	BEH4	Gh_D01G0390	509	519	+	2.14286	7.71e-05	0.734	CACACGGGTAG
GhTLP14	SBP	SPL4	Gh_D01G0457	740	749	+	10.7634	7.69e-05	1	CCATACGGAC
GhTLP14	Nin-like	NLP4	Gh_D01G0872	1954	1968	+	12.1642	3.51e-05	0.276	AGAGCAGCAGTGCAT
GhTLP14	HSF	HSFB4	Gh_D01G1059	1792	1806	+	6.05556	8.08e-05	0.98	AGAAAATCCCGGTAG
GhTLP14	HSF	HSFB4	Gh_D01G1059	1787	1801	-	5.80556	8.73e-05	0.98	GGGATTTTCTAGAGA
GhTLP14	BBR-BPC	BPC1	Gh_D01G1330	1043	1066	+	-0.396825	5.03e-05	0.0543	AACAGGAAAAGAAAAATAAAAACA
GhTLP14	BBR-BPC	BPC1	Gh_D01G1330	1045	1068	+	-0.746032	5.62e-05	0.057	CAGGAAAAGAAAAATAAAAACAGG
GhTLP14	GRAS	GAIPB	Gh_D01G1446	1095	1114	+	14.6232	4.46e-06	0.0377	AAAAGACAGAGAAAAAAGGG
GhTLP14	GRAS	GAIPB	Gh_D01G1446	1097	1116	+	12.4493	2.35e-05	0.0665	AAGACAGAGAAAAAAGGGTG
GhTLP14	GRAS	GAIPB	Gh_D01G1446	702	721	+	11.9565	3.3e-05	0.0777	GAGATCGGGACACAGGCGTG
GhTLP14	GRAS	GAIPB	Gh_D01G1446	1043	1062	+	11.6377	4.08e-05	0.083	AACAGGAAAAGAAAAATAAA
GhTLP14	GRAS	GAIPB	Gh_D01G1446	513	532	+	10.6667	7.59e-05	0.102	CGGGTAGAGACACGGGCGTG
GhTLP14	GRAS	GAIPB	Gh_D01G1446	1045	1064	+	10.2899	9.55e-05	0.111	CAGGAAAAGAAAAATAAAAA
GhTLP14	ERF	ERF086	Gh_D02G0518	532	546	+	6.52381	6.91e-05	0.266	GTGTCTCAGCCGTGT
GhTLP14	GATA	GATA25	Gh_D02G0862	1	15	+	7.14286	9.22e-05	0.82	CGGAGACCGTCGGAG
GhTLP14	ERF	ERF021	Gh_D02G1021	553	572	+	15.5	1.57e-06	0.0232	CACTGCCTCAAGCACGGCCG
GhTLP14	ERF	ERF021	Gh_D02G1021	271	290	-	8.4375	7.27e-05	0.133	AACCAAATCAGCCACAACCA
GhTLP14	MIKC_MADS	FBP2	Gh_D02G1502	1039	1051	+	13.0597	1.59e-05	0.239	CCAAAACAGGAAA
GhTLP14	MIKC_MADS	FBP2	Gh_D02G1502	1038	1050	+	11.6866	4.73e-05	0.308	CCCAAAACAGGAA
GhTLP14	bHLH	BPE	Gh_D02G1714	451	471	-	12.6508	1.83e-05	0.306	CACGGGACACATGACTTAAAC
GhTLP14	bHLH	BPE	Gh_D02G1714	66	86	+	11.8095	2.69e-05	0.338	GTTATGGCATGTGTAGGGGAC
GhTLP14	bHLH	BPE	Gh_D02G1714	754	774	+	10.254	4.98e-05	0.339	CCCAATTCACATGGGCGTGTG
GhTLP14	ERF	ERF9	Gh_D02G1817	552	572	-	10.9841	9.09e-06	0.0631	CGGCCGTGCTTGAGGCAGTGT
GhTLP14	HD-ZIP	ATHB-13	Gh_D02G2405	1700	1710	-	11.4706	6.12e-05	1	CCAATAATTTT
GhTLP14	HD-ZIP	ATHB-6	Gh_D03G0374	1747	1757	+	12.0303	1.87e-05	0.6	CAATCATTTCC
GhTLP14	HSF	HSFB3	Gh_D03G0619	1787	1801	+	11.2179	4.81e-05	1	TCTCTAGAAAATCCC
GhTLP14	MYB	DIVARICATA	Gh_D04G0641	1547	1561	+	11.7619	4.93e-05	0.426	CACGTCATCTGTATC
GhTLP14	MYB	DIVARICATA	Gh_D04G1244	1608	1628	-	12.8077	2.08e-05	0.648	AAAATTTAGGATAAAATTCTG
GhTLP14	MYB	DIVARICATA	Gh_D04G1244	1588	1608	-	11.0513	5.83e-05	0.648	GAAATTTAAGATAAAAATACT
GhTLP14	Dof	DOF2.2	Gh_D05G0940	1047	1067	-	12.0952	3.73e-05	0.119	CTGTTTTTATTTTTCTTTTCC
GhTLP14	MYB_related	TRB4	Gh_D05G1306	1004	1013	-	12.4086	1.23e-05	0.231	AACCCTAACC
GhTLP14	Trihelix	ASIL2	Gh_D05G1326	7	17	+	13.4603	1.09e-05	0.501	CCGTCGGAGAT
GhTLP14	NAC	NAC010	Gh_D05G1508	542	556	-	9.80952	8.94e-05	0.801	AGTGTCATCCACACG
GhTLP14	bZIP	ABF2	Gh_D05G1946	1539	1556	+	18.9524	3.42e-07	0.0604	AGTGACGCCACGTCATCT
GhTLP14	bZIP	ABF2	Gh_D05G1946	859	876	+	4.15873	6.2e-05	0.438	TTTTGGGCCTCGTAGGCT
GhTLP14	bZIP	ABF2	Gh_D05G1946	1721	1738	-	3.68254	6.92e-05	0.478	AGTGACGCCACTTCATCT
GhTLP14	bZIP	ABF2	Gh_D05G1946	644	661	-	3.04762	8.03e-05	0.505	CACACGGCCAAGTCACAC
GhTLP14	MYB	MYB39	Gh_D05G2173	1002	1022	+	11.6984	4.37e-05	0.361	CGGGTTAGGGTTGTTACAGAT
GhTLP14	NAC	NAC017	Gh_D05G2348	690	708	-	4.12698	9.49e-05	0.789	CGATCTCGTGTAACTCACT
GhTLP14	LBD	LOB	Gh_D05G2414	554	574	+	12.5238	4.17e-06	0.0418	ACTGCCTCAAGCACGGCCGTG
GhTLP14	LBD	LOB	Gh_D05G2414	1715	1735	-	5.60317	9.34e-05	0.18	GACGCCACTTCATCTGTATCC
GhTLP14	MIKC_MADS	DEFA	Gh_D05G2452	1037	1051	+	14.8382	4.29e-06	0.137	ACCCAAAACAGGAAA
GhTLP14	TCP	TCP23	Gh_D05G2610	860	869	-	7.4466	6.59e-05	0.264	GAGGCCCAAA
GhTLP14	TCP	TCP23	Gh_D05G2610	434	443	+	6.95146	7.88e-05	0.268	TTGCCCCACG
GhTLP14	bZIP	DPBF3	Gh_D05G2714	1544	1558	-	18.3175	5.39e-07	0.0955	ACAGATGACGTGGCG
GhTLP14	bZIP	DPBF3	Gh_D05G2714	1719	1733	+	3.04762	6.33e-05	0.42	ACAGATGAAGTGGCG
GhTLP14	bZIP	DPBF3	Gh_D05G2714	642	656	+	2.63492	7.02e-05	0.42	GCGTGTGACTTGGCC
GhTLP14	bZIP	DPBF3	Gh_D05G2714	1579	1593	-	2.5873	7.11e-05	0.42	AATACTGATGTGGCA
GhTLP14	bZIP	BZIP60	Gh_D05G2786	1540	1549	+	15.1955	1.64e-06	0.145	GTGACGCCAC
GhTLP14	bZIP	BZIP60	Gh_D05G2786	1540	1549	-	15.1955	1.64e-06	0.145	GTGGCGTCAC
GhTLP14	bZIP	BZIP60	Gh_D05G2786	1728	1737	+	15.1955	1.64e-06	0.145	GTGGCGTCAC
GhTLP14	bZIP	BZIP60	Gh_D05G2786	1728	1737	-	15.1955	1.64e-06	0.145	GTGACGCCAC
GhTLP14	bZIP	BZIP60	Gh_D05G2786	1545	1554	-	10.3835	9.14e-05	0.91	ATGACGTGGC
GhTLP14	NAC	JUB1	Gh_D05G3221	541	557	-	8.65385	3.66e-05	1	CAGTGTCATCCACACGG
GhTLP14	MYB	MYB35	Gh_D05G3714	469	483	-	12.2063	3.75e-05	0.564	AAAATTTAGGTGCAC
GhTLP14	AP2	RAP2-7	Gh_D05G3873	865	874	+	10.165	7.82e-05	0.895	GCCTCGTAGG
GhTLP14	NAC	NAC002	Gh_D06G0417	747	768	+	13.4444	1.15e-05	0.312	GACGTGTCCCAATTCACATGGG
GhTLP14	NAC	NAC002	Gh_D06G0417	767	788	+	12.9524	1.71e-05	0.432	GGCGTGTGACTCCTGTTTAGGG
GhTLP14	NAC	NAC002	Gh_D06G0417	412	433	-	12.0794	3.32e-05	0.534	GCCGTGTGTCACACATAGCCTA
GhTLP14	NAC	NAC002	Gh_D06G0417	540	561	+	10.7143	8.46e-05	0.954	GCCGTGTGGATGACACTGCCTC
GhTLP14	NAC	NAC073	Gh_D06G0681	542	556	-	11.3333	4.24e-05	0.791	AGTGTCATCCACACG
GhTLP14	C2H2	ZAT10	Gh_D06G2303	19	29	+	13.6094	4.39e-06	0.0911	CACTCACACTA
GhTLP14	CPP	TCX5	Gh_D07G0068	1637	1646	+	11.1458	9.95e-05	0.939	AATTTGAATT
GhTLP14	ERF	SHN3	Gh_D07G0277	554	574	+	8.08824	1.09e-05	0.0502	ACTGCCTCAAGCACGGCCGTG
GhTLP14	ERF	SHN3	Gh_D07G0277	551	571	+	7.94118	1.16e-05	0.0513	GACACTGCCTCAAGCACGGCC
GhTLP14	ERF	SHN3	Gh_D07G0277	272	292	-	6.20588	2.35e-05	0.0662	ACAACCAAATCAGCCACAACC
GhTLP14	ERF	SHN3	Gh_D07G0277	1718	1738	-	3.80882	5.94e-05	0.0952	AGTGACGCCACTTCATCTGTA
GhTLP14	ERF	SHN3	Gh_D07G0277	1539	1559	+	2.61765	9.24e-05	0.113	AGTGACGCCACGTCATCTGTA
GhTLP14	ERF	SHN3	Gh_D07G0278	554	574	+	8.08824	1.09e-05	0.0501	ACTGCCTCAAGCACGGCCGTG
GhTLP14	ERF	SHN3	Gh_D07G0278	551	571	+	7.94118	1.16e-05	0.0512	GACACTGCCTCAAGCACGGCC
GhTLP14	ERF	SHN3	Gh_D07G0278	272	292	-	6.20588	2.35e-05	0.066	ACAACCAAATCAGCCACAACC
GhTLP14	ERF	SHN3	Gh_D07G0278	1718	1738	-	3.80882	5.94e-05	0.0949	AGTGACGCCACTTCATCTGTA
GhTLP14	ERF	SHN3	Gh_D07G0278	1539	1559	+	2.61765	9.24e-05	0.113	AGTGACGCCACGTCATCTGTA
GhTLP14	ERF	ERF003	Gh_D07G0308	1720	1738	+	6.1746	9.34e-05	0.18	CAGATGAAGTGGCGTCACT
GhTLP14	C2H2	REF6	Gh_D07G0545	1096	1107	+	11.5139	2.78e-05	0.297	AAAGACAGAGAA
GhTLP14	TCP	TCP14	Gh_D07G0639	411	430	+	-0.329412	1.25e-05	0.231	CTAGGCTATGTGTGACACAC
GhTLP14	TCP	TCP14	Gh_D07G0639	420	439	-	-2.09412	1.97e-05	0.237	GGGCAAGCCGTGTGTCACAC
GhTLP14	NAC	JUB1	Gh_D07G0802	539	558	+	10.3333	3.93e-05	1	AGCCGTGTGGATGACACTGC
GhTLP14	NAC	JUB1	Gh_D07G0802	1534	1553	-	10.2063	4.17e-05	1	TGACGTGGCGTCACTGTTTC
GhTLP14	NAC	JUB1	Gh_D07G0802	415	434	-	8.1746	9.97e-05	1	AGCCGTGTGTCACACATAGC
GhTLP14	MYB	MYB86	Gh_D07G1305	1005	1019	-	10.6508	8.2e-05	0.431	TGTAACAACCCTAAC
GhTLP14	MYB	MYB4	Gh_D07G1491	326	346	-	11.6508	3.76e-05	0.172	CTTTGATGCACACACCTACAC
GhTLP14	bHLH	PIF1	Gh_D07G1543	1546	1559	-	11.0556	3.91e-05	0.615	TACAGATGACGTGG
GhTLP14	bZIP	BZIP43	Gh_D07G1800	1546	1553	-	15.9785	6.64e-06	0.182	TGACGTGG
GhTLP14	MYB	MYB48	Gh_D07G1816	387	400	+	12.1905	4.48e-05	0.636	ATGGGTAGGCACAC
GhTLP14	FAR1	FAR1	Gh_D07G1868	713	727	-	4.96825	5.67e-05	0.872	GCTACACACGCCTGT
GhTLP14	FAR1	FAR1	Gh_D07G1868	579	593	-	4.60317	6.2e-05	0.872	ACTTCACACGCCCAG
GhTLP14	MYB	MYB30	Gh_D07G2090	266	280	-	11.127	5e-05	0.18	GCCACAACCAAAACA
GhTLP14	B3	FUS3	Gh_D07G2332	849	863	-	12.381	3.56e-05	0.372	CAAAACATGCATAGG
GhTLP14	E2F/DP	E2FE	Gh_D08G1034	915	935	-	-2.25373	8.58e-05	0.905	GCCACAAATTTCCATCCAAAT
GhTLP14	LBD	LBD18	Gh_D08G1484	564	582	+	11.1429	4.05e-05	0.568	GCACGGCCGTGTGTCCTGG
GhTLP14	HD-ZIP	HAT2	Gh_D08G1807	1745	1755	+	11.2969	8.92e-05	0.886	TACAATCATTT
GhTLP14	MYB	MYB86	Gh_D08G2445	999	1019	+	10.5079	7.02e-05	0.494	ACACGGGTTAGGGTTGTTACA
GhTLP14	bZIP	HY5	Gh_D08G2461	1544	1558	-	20.746	6.83e-08	0.0172	ACAGATGACGTGGCG
GhTLP14	bZIP	HY5	Gh_D08G2461	1579	1593	-	9.39683	3.94e-05	0.517	AATACTGATGTGGCA
GhTLP14	bZIP	HY5	Gh_D08G2461	741	755	+	8.4127	5.63e-05	0.517	CATACGGACGTGTCC
GhTLP14	bZIP	HY5	Gh_D08G2461	1684	1698	+	6.88889	9.32e-05	0.688	AGTATTGATGTGGCA
GhTLP14	MYB	DIVARICATA	Gh_D09G0991	1018	1027	+	11.1505	7.54e-05	1	CAGATAAGAC
GhTLP14	MYB	MYB46	Gh_D09G1082	389	398	+	11.5882	5.11e-05	0.618	GGGTAGGCAC
GhTLP14	ERF	DREB2A	Gh_D09G1587	272	292	+	10.8358	1.01e-05	0.0702	GGTTGTGGCTGATTTGGTTGT
GhTLP14	ERF	DREB2A	Gh_D09G1587	263	283	+	9.26866	2.01e-05	0.0785	TGATGTTTTGGTTGTGGCTGA
GhTLP14	Dof	DOF5.6	Gh_D09G1624	1039	1059	+	11.6032	5.53e-05	0.144	CCAAAACAGGAAAAGAAAAAT
GhTLP14	TCP	TCP19	Gh_D09G1703	433	442	+	12.828	1.85e-05	0.259	CTTGCCCCAC
GhTLP14	MYB_related	MYB1R1	Gh_D09G2413	1611	1625	-	12.5556	2.79e-05	0.611	ATTTAGGATAAAATT
GhTLP14	MYB_related	MYB1R1	Gh_D09G2413	1653	1667	+	10.873	9.44e-05	0.873	TTTTAGGATAAAATC
GhTLP14	bHLH	DYT1	Gh_D10G0179	458	471	-	9.70588	1.76e-05	0.963	CACGGGACACATGA
GhTLP14	HSF	HSFA4A	Gh_D10G0319	1786	1804	-	10.8889	3.49e-05	1	ACCGGGATTTTCTAGAGAA
GhTLP14	Trihelix	ASIL2	Gh_D10G0350	5	19	-	12.3333	1.6e-05	0.316	GGATCTCCGACGGTC
GhTLP14	Dof	DOF1.7	Gh_D10G0582	1042	1062	+	14.0317	4.53e-06	0.0576	AAACAGGAAAAGAAAAATAAA
GhTLP14	NAC	ANAC094	Gh_D10G0792	1902	1920	-	10.4127	6.88e-05	0.769	CTCGAGCTTTACGGTAAAC
GhTLP14	NAC	ANAC094	Gh_D10G0792	565	583	-	9.68254	9.63e-05	0.794	CCCAGGACACACGGCCGTG
GhTLP14	HD-ZIP	HAT5	Gh_D10G0847	1700	1710	-	11.2836	9.07e-05	1	CCAATAATTTT
GhTLP14	ERF	ABI4	Gh_D10G2404	732	741	+	15.2941	3.42e-06	0.15	CGGCCCGCCC
GhTLP14	ERF	ABI4	Gh_D10G2404	1961	1970	+	11.2706	4.74e-05	0.283	CAGTGCATCC
GhTLP14	ERF	ABI4	Gh_D10G2404	730	739	+	10.9059	5.72e-05	0.283	CACGGCCCGC
GhTLP14	ERF	ABI4	Gh_D10G2404	1956	1965	-	10.7647	6.17e-05	0.283	CACTGCTGCT
GhTLP14	ERF	ABI4	Gh_D10G2404	553	562	+	10.5294	6.89e-05	0.286	CACTGCCTCA
GhTLP14	C2H2	ZAT5	Gh_D10G2536	1857	1867	-	12.1746	1.47e-05	0.17	GAGTGAATGGG
GhTLP14	HSF	HSFB2A	Gh_D11G0093	1789	1800	-	9.74603	9.39e-05	1	GGATTTTCTAGA
GhTLP14	bHLH	BIM1	Gh_D11G0373	451	464	-	8.28571	4.37e-05	0.473	CACATGACTTAAAC
GhTLP14	bHLH	BIM1	Gh_D11G0373	65	78	-	6.22222	6.45e-05	0.473	CACATGCCATAACT
GhTLP14	LBD	LBD19	Gh_D11G0861	568	582	-	9.79365	7.68e-05	0.775	CCAGGACACACGGCC
GhTLP14	TCP	TCP9	Gh_D11G0887	433	442	+	10.5269	5.27e-05	0.257	CTTGCCCCAC
GhTLP14	bHLH	BHLH13	Gh_D11G1032	72	79	+	9.27059	9.98e-05	0.592	GCATGTGT
GhTLP14	bZIP	BZIP53	Gh_D11G1147	1544	1558	-	20.6667	8.51e-08	0.00901	ACAGATGACGTGGCG
GhTLP14	bZIP	BZIP53	Gh_D11G1147	1579	1593	-	10.4921	1.33e-05	0.233	AATACTGATGTGGCA
GhTLP14	bZIP	BZIP53	Gh_D11G1147	1719	1733	+	5.4127	6.6e-05	0.5	ACAGATGAAGTGGCG
GhTLP14	SRS	SRS1	Gh_D11G1809	436	445	-	10.0522	5.69e-05	0.637	CCCGTGGGGC
GhTLP14	bZIP	TGA1	Gh_D11G2225	1544	1558	-	8	6.48e-05	1	ACAGATGACGTGGCG
GhTLP14	bZIP	TGA1	Gh_D11G2225	1539	1553	-	7.77778	6.93e-05	1	TGACGTGGCGTCACT
GhTLP14	bZIP	TGA1	Gh_D11G2225	1724	1738	+	6.74603	9.47e-05	1	TGAAGTGGCGTCACT
GhTLP14	MYB	MYB306	Gh_D11G2341	264	282	-	11.3175	4.5e-05	0.242	CAGCCACAACCAAAACATC
GhTLP14	NAC	NAM-2	Gh_D11G2469	712	726	+	11.9206	4.51e-05	0.756	CACAGGCGTGTGTAG
GhTLP14	NAC	NAM-2	Gh_D11G2469	1542	1556	-	11.5238	6.06e-05	0.756	AGATGACGTGGCGTC
GhTLP14	bZIP	CPRF2	Gh_D11G2561	1545	1556	-	16.6559	7.85e-07	0.0396	AGATGACGTGGC
GhTLP14	bZIP	CPRF2	Gh_D11G2561	743	754	+	10.8817	7.39e-05	0.669	TACGGACGTGTC
GhTLP14	bHLH	PIF3	Gh_D11G2839	760	769	-	15.0476	6.71e-06	0.265	GCCCATGTGA
GhTLP14	bHLH	PIF3	Gh_D11G2839	70	79	+	11.0476	4.64e-05	0.392	TGGCATGTGT
GhTLP14	LBD	LBD6	Gh_D11G3076	640	660	-	6.63492	8.22e-05	0.18	ACACGGCCAAGTCACACGCCC
GhTLP14	LBD	LBD6	Gh_D11G3076	990	1010	-	6.42857	8.94e-05	0.188	CCTAACCCGTGTTCGACACCA
GhTLP14	bZIP	GBF1	Gh_D12G0618	1544	1553	-	15.5376	7.58e-07	0.0538	TGACGTGGCG
GhTLP14	bZIP	GBF1	Gh_D12G0618	746	755	+	13.2043	1.07e-05	0.237	GGACGTGTCC
GhTLP14	bZIP	GBF1	Gh_D12G0618	647	656	+	11.3978	4.88e-05	0.391	TGACTTGGCC
GhTLP14	bZIP	GBF1	Gh_D12G0618	1689	1698	+	11.2688	5.69e-05	0.391	TGATGTGGCA
GhTLP14	bZIP	GBF1	Gh_D12G0618	1579	1588	-	11.2688	5.69e-05	0.391	TGATGTGGCA
GhTLP14	AP2	ANT	Gh_D12G0743	744	764	+	3.6	9.31e-05	0.93	ACGGACGTGTCCCAATTCACA
GhTLP14	MIKC_MADS	J	Gh_D12G0778	1039	1053	-	16.3333	1.8e-06	0.16	CTTTTCCTGTTTTGG
GhTLP14	CAMTA	CMTA3	Gh_D12G0791	726	734	-	12.957	2.22e-05	0.663	CCGTGTGGC
GhTLP14	CAMTA	CMTA3	Gh_D12G0791	394	402	-	12.9462	2.24e-05	0.663	CCGTGTGCC
GhTLP14	CAMTA	CMTA3	Gh_D12G0791	996	1004	-	12.129	3.83e-05	0.802	CCGTGTTCG
GhTLP14	CAMTA	CMTA3	Gh_D12G0791	655	663	+	11.9677	4.82e-05	0.896	CCGTGTGAC
GhTLP14	CAMTA	CMTA3	Gh_D12G0791	519	527	-	11.9032	5.18e-05	0.896	CCGTGTCTC
GhTLP14	CAMTA	CMTA3	Gh_D12G0791	507	515	-	11.6989	6.29e-05	0.896	CCGTGTGCT
GhTLP14	CAMTA	CMTA3	Gh_D12G0791	541	549	+	11.6452	6.55e-05	0.896	CCGTGTGGA
GhTLP14	CAMTA	CMTA3	Gh_D12G0791	633	641	-	11.6344	6.6e-05	0.896	CCGTGTGCA
GhTLP14	CAMTA	CMTA3	Gh_D12G0791	424	432	-	11.5269	7.05e-05	0.896	CCGTGTGTC
GhTLP14	CAMTA	CMTA3	Gh_D12G0791	570	578	+	11.5269	7.05e-05	0.896	CCGTGTGTC
GhTLP14	CAMTA	CMTA3	Gh_D12G0791	748	756	+	10.9032	9.77e-05	1	ACGTGTCCC
GhTLP14	NAC	NAC073	Gh_D12G1407	542	556	+	10.6508	7.79e-05	0.707	CGTGTGGATGACACT
GhTLP14	ERF	ERF087	Gh_D12G1411	532	546	-	5.69841	7.87e-05	0.283	ACACGGCTGAGACAC
GhTLP14	TCP	TCP20	Gh_D12G1425	434	443	+	11.5825	2.99e-05	0.211	TTGCCCCACG
GhTLP14	TCP	TCP20	Gh_D12G1425	731	740	+	9.38835	9.45e-05	0.278	ACGGCCCGCC
GhTLP14	ERF	ERF118	Gh_D12G1660	532	546	+	9.31746	2.56e-05	0.137	GTGTCTCAGCCGTGT
GhTLP14	ERF	ERF118	Gh_D12G1660	561	575	+	8.5873	3.42e-05	0.162	CAAGCACGGCCGTGT
GhTLP14	bHLH	MYC2	Gh_D12G2074	72	79	+	10.9114	7.86e-05	0.412	GCATGTGT
GhTLP14	bHLH	MYC2	Gh_D12G2074	72	79	-	10.9114	7.86e-05	0.412	ACACATGC
GhTLP14	HSF	HSFB2B	Gh_D12G2242	1788	1801	+	8.8254	5.65e-05	1	CTCTAGAAAATCCC
GhTLP14	HD-ZIP	HDG11	Gh_D12G2590	1173	1183	+	11.0317	8.97e-05	1	TCATTAAAGGT
GhTLP14	ERF	CRF4	Gh_D12G2688	552	572	+	10.6119	7.1e-06	0.0567	ACACTGCCTCAAGCACGGCCG
GhTLP14	CAMTA	CMTA2	Gh_D13G0531	729	737	-	12.0971	4.64e-05	0.991	GGGCCGTGT
GhTLP14	CAMTA	CMTA2	Gh_D13G0531	567	575	+	11.9806	5e-05	0.991	CGGCCGTGT
GhTLP14	CAMTA	CMTA2	Gh_D13G0531	538	546	+	11.6602	6.07e-05	0.991	CAGCCGTGT
GhTLP14	CAMTA	CMTA2	Gh_D13G0531	400	408	+	11.466	6.98e-05	0.991	CGGGCGTGT
GhTLP14	CAMTA	CMTA2	Gh_D13G0531	525	533	+	11.466	6.98e-05	0.991	CGGGCGTGT
GhTLP14	CAMTA	CMTA2	Gh_D13G0531	639	647	+	11.466	6.98e-05	0.991	CGGGCGTGT
GhTLP14	CAMTA	CMTA2	Gh_D13G0531	652	660	+	11.1553	8.63e-05	0.991	TGGCCGTGT
GhTLP14	CAMTA	CMTA2	Gh_D13G0531	714	722	+	11.1456	8.68e-05	0.991	CAGGCGTGT
GhTLP14	CAMTA	CMTA2	Gh_D13G0531	427	435	-	11.0777	9.28e-05	0.991	AAGCCGTGT
GhTLP14	CAMTA	CMTA2	Gh_D13G0531	397	405	-	10.9709	9.75e-05	0.991	CGCCCGTGT
GhTLP14	CAMTA	CMTA2	Gh_D13G0531	522	530	-	10.9709	9.75e-05	0.991	CGCCCGTGT
GhTLP14	CAMTA	CMTA2	Gh_D13G0531	636	644	-	10.9709	9.75e-05	0.991	CGCCCGTGT
GhTLP14	MYB	DIVARICATA	Gh_D13G0594	1014	1026	+	12.0159	4.44e-05	0.986	GTTACAGATAAGA
GhTLP14	MIKC_MADS	AP1	Gh_D13G0878	1039	1050	+	12.569	1.96e-05	0.384	CCAAAACAGGAA
GhTLP14	NAC	NAC098	Gh_D13G1561	690	708	+	9.79365	5.69e-05	0.766	AGTGAGTTACACGAGATCG
GhTLP14	MIKC_MADS	AGL16	Gh_Sca004768G07	1037	1051	-	12.8095	1.8e-05	0.41	TTTCCTGTTTTGGGT
GhTLP14	MIKC_MADS	AGL16	Gh_Sca004768G07	1036	1050	-	12	2.76e-05	0.431	TTCCTGTTTTGGGTA
GhTLP14	HD-ZIP	HAT5	Gh_Sca005979G01	1700	1710	-	11.2836	9.07e-05	1	CCAATAATTTT
GhTLP15	G2-like	GLK1	Gh_A01G0139	860	869	-	12.6174	1.54e-05	0.74	GAGAATCTAT
GhTLP15	ERF	ERF7	Gh_A01G0650	1335	1355	+	11.0317	1.61e-05	0.0836	CAACTTGCTCTGTCTCCGCCC
GhTLP15	ERF	ERF7	Gh_A01G0650	1346	1366	+	8.26984	5.8e-05	0.139	GTCTCCGCCCCACCTCCTTAA
GhTLP15	ERF	ERF7	Gh_A01G0650	1878	1898	-	7.87302	6.89e-05	0.149	CAGTTGAATCACCAGCCGTCC
GhTLP15	ERF	ERF7	Gh_A01G0650	1343	1363	+	7.8254	7.04e-05	0.149	TCTGTCTCCGCCCCACCTCCT
GhTLP15	bZIP	POSF21	Gh_A02G0113	1930	1940	+	8.625	3.22e-05	0.896	AAAAGCTGGCG
GhTLP15	bZIP	POSF21	Gh_A02G0113	1879	1889	+	6.90278	5.16e-05	0.896	GACGGCTGGTG
GhTLP15	CPP	TCX2	Gh_A02G0324	329	341	-	9.68571	8.59e-05	0.325	CTAAATTTGAAAA
GhTLP15	C2H2	STOP1	Gh_A02G0617	1307	1321	+	10.1875	9.11e-05	0.416	GGCTGCTCCAGCTAT
GhTLP15	MIKC_MADS	PMADS2	Gh_A02G0736	487	500	-	12.1587	2.92e-05	0.182	GCAAATATGGAAAA
GhTLP15	MIKC_MADS	PMADS2	Gh_A02G0736	1904	1917	-	11.5397	4.35e-05	0.187	CAAGAAAAGGAAAT
GhTLP15	MIKC_MADS	PMADS2	Gh_A02G0736	1834	1847	+	10.381	8.54e-05	0.222	ATCAAAGTAGAAAA
GhTLP15	ERF	ABR1	Gh_A02G1312	1870	1888	+	8.14286	4.88e-05	0.206	AAAGGAAAGGACGGCTGGT
GhTLP15	ERF	ERF021	Gh_A02G1737	173	192	+	9.07812	5.31e-05	0.114	CACTTCCATCGCAACAAACA
GhTLP15	ERF	ERF021	Gh_A02G1737	1336	1355	+	8.84375	5.96e-05	0.12	AACTTGCTCTGTCTCCGCCC
GhTLP15	ERF	ERF021	Gh_A02G1737	667	686	-	8.51562	7e-05	0.131	CGCAACAATAGCTACCTTCA
GhTLP15	NAC	NAC045	Gh_A03G0024	913	927	-	9.95238	9.2e-05	0.572	AACTTATAGTAGAAG
GhTLP15	ERF	ERF105	Gh_A03G0524	1932	1946	+	7.53968	2.5e-05	0.166	AAGCTGGCGGTTGTC
GhTLP15	YABBY	CRC	Gh_A03G0924	1523	1530	-	11.3333	9.55e-05	1	TATGATTA
GhTLP15	NAC	NAC083	Gh_A03G1332	910	928	+	11.6825	2.68e-05	0.81	TTACTTCTACTATAAGTTT
GhTLP15	NAC	NAC007	Gh_A03G1986	911	925	-	10.381	8.47e-05	1	CTTATAGTAGAAGTA
GhTLP15	SBP	SPL9	Gh_A04G1331	1267	1277	-	11.1587	9.54e-05	1	GATGTACGTCT
GhTLP15	bHLH	BHLH122	Gh_A05G0559	1334	1342	+	12.2581	3.2e-05	0.424	ACAACTTGC
GhTLP15	bHLH	BHLH122	Gh_A05G0559	247	255	+	11.8172	4.01e-05	0.424	CCAACTTGT
GhTLP15	bHLH	BHLH122	Gh_A05G0559	1956	1964	-	7.63441	8.14e-05	0.524	GCCACTAGG
GhTLP15	Trihelix	ASIL2	Gh_A05G1149	528	538	-	8.69841	8.69e-05	0.605	ACATCGGAGAT
GhTLP15	TCP	TCP2	Gh_A05G1236	1351	1358	+	10.3627	3.37e-05	0.24	CGCCCCAC
GhTLP15	ERF	RAP2-1	Gh_A05G1769	1935	1947	+	10.1746	3.1e-05	0.344	CTGGCGGTTGTCC
GhTLP15	ERF	RAP2-1	Gh_A05G1769	1877	1889	+	7.77778	5.52e-05	0.405	AGGACGGCTGGTG
GhTLP15	WRKY	WRKY7	Gh_A05G1774	63	76	+	6.74603	8.81e-05	0.767	CGAGTTGATTTTTA
GhTLP15	TALE	KNAP2	Gh_A05G1857	1342	1361	+	17.1081	8.1e-07	0.00904	CTCTGTCTCCGCCCCACCTC
GhTLP15	TALE	KNAP2	Gh_A05G1857	1340	1359	+	14.8514	3.07e-06	0.0184	TGCTCTGTCTCCGCCCCACC
GhTLP15	TALE	KNAP2	Gh_A05G1857	1343	1362	+	11.1486	1.92e-05	0.0513	TCTGTCTCCGCCCCACCTCC
GhTLP15	TALE	KNAP2	Gh_A05G1857	1847	1866	-	9.59459	3.71e-05	0.0702	TTTTCTACTCTCCTTTCTCT
GhTLP15	TALE	KNAP2	Gh_A05G1857	1840	1859	-	9.55405	3.77e-05	0.0702	CTCTCCTTTCTCTTTTCTAC
GhTLP15	TALE	KNAP2	Gh_A05G1857	1339	1358	+	7.58108	8.02e-05	0.0918	TTGCTCTGTCTCCGCCCCAC
GhTLP15	ERF	RAP2-4	Gh_A05G1961	1934	1943	-	11.0108	7.33e-05	0.382	AACCGCCAGC
GhTLP15	ERF	RAP2-4	Gh_A05G1961	1876	1885	-	10.7097	9.08e-05	0.394	AGCCGTCCTT
GhTLP15	Trihelix	GT-2	Gh_A05G2066	151	166	-	12.5079	2.49e-05	0.703	GAGGTAAAAAAAAGTT
GhTLP15	MIKC_MADS	DEFA	Gh_A05G2191	1832	1846	+	10.3529	9.08e-05	0.414	TCATCAAAGTAGAAA
GhTLP15	MIKC_MADS	DEFA	Gh_A05G2191	127	141	+	10.3382	9.16e-05	0.414	TTCCAAAAAAAAAAA
GhTLP15	ERF	DREB2D	Gh_A05G2194	1349	1363	+	10.619	2.32e-05	0.144	TCCGCCCCACCTCCT
GhTLP15	MYB	GAM1	Gh_A05G2443	1431	1441	-	11.4762	6.69e-05	1	ATAACCGAACT
GhTLP15	Dof	DOF3.6	Gh_A05G2599	754	774	-	15.5781	1.51e-06	0.0343	ATTTCTTTTTCTTTTTTCTTA
GhTLP15	Dof	DOF3.6	Gh_A05G2599	748	768	-	15.4375	1.76e-06	0.0352	TTTTCTTTTTTCTTATTTTTG
GhTLP15	Dof	DOF3.6	Gh_A05G2599	1853	1873	-	12.625	2.29e-05	0.0671	CTTTCTTTTTTCTACTCTCCT
GhTLP15	Dof	DOF3.6	Gh_A05G2599	1838	1858	-	12.4531	2.61e-05	0.0688	TCTCCTTTCTCTTTTCTACTT
GhTLP15	Dof	DOF3.6	Gh_A05G2599	1857	1877	-	11.8438	4.1e-05	0.0801	TTTCCTTTCTTTTTTCTACTC
GhTLP15	Dof	DOF3.6	Gh_A05G2599	1863	1883	-	11.3438	5.81e-05	0.0876	CCGTCCTTTCCTTTCTTTTTT
GhTLP15	Dof	DOF3.6	Gh_A05G2599	149	169	+	11.2344	6.26e-05	0.0905	TCAACTTTTTTTTACCTCTCA
GhTLP15	Dof	DOF3.6	Gh_A05G2599	1465	1485	-	11.1406	6.66e-05	0.0921	CTTTCCTTTCACTTTTGTCTC
GhTLP15	TCP	TCP20	Gh_A05G2936	1350	1358	+	12.3333	2.11e-05	0.213	CCGCCCCAC
GhTLP15	C2H2	Gtf3a	Gh_A05G3867	1338	1356	+	12.697	6.99e-06	0.0201	CTTGCTCTGTCTCCGCCCC
GhTLP15	C2H2	Gtf3a	Gh_A05G3867	1344	1362	+	10.6667	2.06e-05	0.0337	CTGTCTCCGCCCCACCTCC
GhTLP15	ERF	ERF012	Gh_A06G0359	1335	1354	+	10.5556	1.72e-05	0.174	CAACTTGCTCTGTCTCCGCC
GhTLP15	MYB_related	MYB1R1	Gh_A06G0628	641	655	-	10.746	8.47e-05	1	AATTTTATCCTTTTG
GhTLP15	WRKY	WRKY50	Gh_A06G0764	1150	1162	-	11.7143	4.41e-05	0.685	TTTTGACCTTTTA
GhTLP15	ERF	ERF091	Gh_A06G1176	1935	1951	+	3.60317	6.96e-05	0.225	CTGGCGGTTGTCCAATT
GhTLP15	ERF	ERF091	Gh_A06G1176	1340	1356	-	2.95238	8.34e-05	0.244	GGGGCGGAGACAGAGCA
GhTLP15	Trihelix	GT-2	Gh_A06G1734	152	166	+	12.0448	3.73e-05	0.89	ACTTTTTTTTACCTC
GhTLP15	ERF	ERF003	Gh_A07G0251	1343	1361	-	9.39683	2.66e-05	0.12	GAGGTGGGGCGGAGACAGA
GhTLP15	ERF	ERF003	Gh_A07G0251	1872	1890	+	7.5873	5.49e-05	0.146	AGGAAAGGACGGCTGGTGA
GhTLP15	ARF	ARF2	Gh_A07G0411	1343	1352	-	11.1746	8.6e-05	0.681	CGGAGACAGA
GhTLP15	Dof	DOF5.4	Gh_A07G0522	146	159	-	11.2857	8.32e-05	0.371	AAAAAAGTTGAAGT
GhTLP15	WOX	WOX13	Gh_A07G1563	1977	1984	-	11.6458	5.9e-05	0.6	TCAATCAA
GhTLP15	WRKY	WRKY21	Gh_A07G1912	1152	1162	+	9.26984	9.64e-05	0.759	AAAGGTCAAAA
GhTLP15	LBD	LBD16	Gh_A07G1922	1339	1353	-	10.0635	7.86e-05	0.72	GCGGAGACAGAGCAA
GhTLP15	B3	FUS3	Gh_A07G2123	1720	1734	-	12.6032	3.18e-05	0.372	CTGAACATGCATAAA
GhTLP15	GATA	GATA4	Gh_A08G1235	944	958	-	10.6984	8.4e-05	0.827	TTATTGATCTGGATT
GhTLP15	MYB	MYB46	Gh_A08G1308	1880	1890	+	11.9206	3.6e-05	0.255	ACGGCTGGTGA
GhTLP15	NAC	NAC045	Gh_A08G1428	913	927	-	9.95238	9.2e-05	0.572	AACTTATAGTAGAAG
GhTLP15	ERF	ERF038	Gh_A08G1516	1936	1950	+	8.36508	7.78e-05	0.515	TGGCGGTTGTCCAAT
GhTLP15	AP2	BBM	Gh_A08G2008	754	773	+	17.2564	5.34e-07	0.0073	TAAGAAAAAAGAAAAAGAAA
GhTLP15	AP2	BBM	Gh_A08G2008	1853	1872	+	15.5641	2.64e-06	0.0123	AGGAGAGTAGAAAAAAGAAA
GhTLP15	AP2	BBM	Gh_A08G2008	1860	1879	+	15.0385	4.08e-06	0.0155	TAGAAAAAAGAAAGGAAAGG
GhTLP15	AP2	BBM	Gh_A08G2008	752	771	+	15.0128	4.16e-06	0.0156	AATAAGAAAAAAGAAAAAGA
GhTLP15	AP2	BBM	Gh_A08G2008	788	807	-	14.8205	4.85e-06	0.0169	TAGGAAATGGAAAAGAGTGA
GhTLP15	AP2	BBM	Gh_A08G2008	748	767	+	13.8846	9.8e-06	0.0239	CAAAAATAAGAAAAAAGAAA
GhTLP15	AP2	BBM	Gh_A08G2008	1846	1865	+	13.6923	1.12e-05	0.0254	AAGAGAAAGGAGAGTAGAAA
GhTLP15	AP2	BBM	Gh_A08G2008	1851	1870	+	13.5	1.28e-05	0.0269	AAAGGAGAGTAGAAAAAAGA
GhTLP15	AP2	BBM	Gh_A08G2008	1849	1868	+	11.8846	3.62e-05	0.0445	AGAAAGGAGAGTAGAAAAAA
GhTLP15	AP2	BBM	Gh_A08G2008	1843	1862	+	11.4744	4.59e-05	0.0494	GAAAAGAGAAAGGAGAGTAG
GhTLP15	AP2	BBM	Gh_A08G2008	745	764	+	10.5256	7.73e-05	0.0632	AAGCAAAAATAAGAAAAAAG
GhTLP15	NAC	BRN2	Gh_A08G2042	910	930	-	10.3016	4.75e-05	0.745	TTAAACTTATAGTAGAAGTAA
GhTLP15	MYB	MYB86	Gh_A08G2287	182	202	-	10.9524	5.71e-05	0.495	TAAAGTGTTATGTTTGTTGCG
GhTLP15	ERF	CRF2	Gh_A08G2409	1879	1886	-	10.2151	4.38e-05	0.366	CAGCCGTC
GhTLP15	bHLH	PIF5	Gh_A09G0075	1687	1694	+	14.0597	1.72e-05	0.245	TCACATGG
GhTLP15	NAC	NAC045	Gh_A09G1559	911	927	-	11.2698	3.55e-05	0.771	AACTTATAGTAGAAGTA
GhTLP15	Nin-like	RKD1	Gh_A09G2142	1892	1910	+	7.90476	9.55e-05	0.442	TCAACTGTTGAGATTTCCT
GhTLP15	ERF	DREB2A	Gh_A09G2423	1933	1949	-	7.69841	7.16e-05	0.472	TTGGACAACCGCCAGCT
GhTLP15	ERF	ERF12	Gh_A10G0254	1348	1355	+	4.78431	7.78e-05	0.347	CTCCGCCC
GhTLP15	Dof	DOF1.5	Gh_A10G0348	1549	1569	-	12.3175	2.88e-05	0.142	AATTAAAAAGAAAAGTGTAAG
GhTLP15	Dof	DOF1.5	Gh_A10G0348	750	770	+	12.2063	3.16e-05	0.151	AAAATAAGAAAAAAGAAAAAG
GhTLP15	Dof	DOF1.5	Gh_A10G0348	147	167	-	11.2063	6.91e-05	0.19	AGAGGTAAAAAAAAGTTGAAG
GhTLP15	Dof	DOF1.5	Gh_A10G0348	1834	1854	+	10.9365	8.41e-05	0.196	ATCAAAGTAGAAAAGAGAAAG
GhTLP15	ERF	RAP2-12	Gh_A10G0471	1869	1889	+	9.66667	1.8e-05	0.14	GAAAGGAAAGGACGGCTGGTG
GhTLP15	ERF	RAP2-12	Gh_A10G0471	1344	1364	-	6.98413	4.84e-05	0.195	AAGGAGGTGGGGCGGAGACAG
GhTLP15	ERF	RAP2-12	Gh_A10G0471	1297	1317	+	5.71429	7.45e-05	0.235	TCCAGAGAATGGCTGCTCCAG
GhTLP15	Dof	DOF1.7	Gh_A10G0541	753	773	+	13.9365	5.08e-06	0.0595	ATAAGAAAAAAGAAAAAGAAA
GhTLP15	Dof	DOF1.7	Gh_A10G0541	1837	1857	+	12.9365	1.53e-05	0.0962	AAAGTAGAAAAGAGAAAGGAG
GhTLP15	Dof	DOF1.7	Gh_A10G0541	759	779	+	12.4921	2.38e-05	0.113	AAAAAGAAAAAGAAATGTAAG
GhTLP15	Dof	DOF1.7	Gh_A10G0541	1546	1566	-	11.8095	4.45e-05	0.14	TAAAAAGAAAAGTGTAAGGGG
GhTLP15	Dof	DOF1.7	Gh_A10G0541	1463	1483	+	11.5397	5.6e-05	0.15	TTGAGACAAAAGTGAAAGGAA
GhTLP15	Dof	DOF1.7	Gh_A10G0541	1858	1878	+	11.5397	5.6e-05	0.15	AGTAGAAAAAAGAAAGGAAAG
GhTLP15	Dof	DOF3.4	Gh_A10G0838	1469	1489	-	15.2857	9.21e-07	0.0224	TTTTCTTTCCTTTCACTTTTG
GhTLP15	Dof	DOF3.4	Gh_A10G0838	1843	1863	-	13.7937	6.17e-06	0.0491	TCTACTCTCCTTTCTCTTTTC
GhTLP15	Dof	DOF3.4	Gh_A10G0838	1545	1565	+	12.5714	2.2e-05	0.0856	TCCCCTTACACTTTTCTTTTT
GhTLP15	Dof	DOF3.4	Gh_A10G0838	1864	1884	-	12.5556	2.24e-05	0.086	GCCGTCCTTTCCTTTCTTTTT
GhTLP15	Dof	DOF3.4	Gh_A10G0838	759	779	-	12.4603	2.45e-05	0.089	CTTACATTTCTTTTTCTTTTT
GhTLP15	Dof	DOF3.4	Gh_A10G0838	1849	1869	-	11.9365	3.93e-05	0.108	CTTTTTTCTACTCTCCTTTCT
GhTLP15	ERF	RAP2-3	Gh_A10G1483	1879	1886	-	9.87379	9.58e-05	0.414	CAGCCGTC
GhTLP15	MYB	MYB108	Gh_A10G1563	1424	1438	+	11.746	6.17e-05	0.516	TGAAACAAGTTCGGT
GhTLP15	bZIP	RF2b	Gh_A10G1607	1930	1940	+	13.6032	1.37e-05	0.559	AAAAGCTGGCG
GhTLP15	C2H2	ZAT5	Gh_A10G1798	1547	1557	-	10.8095	8.81e-05	0.377	AAGTGTAAGGG
GhTLP15	ERF	ABI4	Gh_A10G2156	1351	1360	+	10.9765	5.5e-05	0.283	CGCCCCACCT
GhTLP15	MIKC_MADS	AG	Gh_A10G2220	485	503	+	11.6912	4.23e-05	0.34	ATTTTTCCATATTTGCGTA
GhTLP15	MIKC_MADS	AG	Gh_A10G2220	126	144	-	10.8088	7.52e-05	0.405	TAGTTTTTTTTTTTGGAAA
GhTLP15	Dof	CDF2	Gh_A11G0628	690	699	+	10.1739	9.03e-05	0.771	AAAAAAGTGT
GhTLP15	TCP	TCP9	Gh_A11G0759	1349	1358	+	9.55914	8.62e-05	0.298	TCCGCCCCAC
GhTLP15	NAC	NAC045	Gh_A11G1568	913	928	+	10.5238	6.01e-05	0.633	CTTCTACTATAAGTTT
GhTLP15	NAC	NAC045	Gh_A11G1568	910	925	-	9.2381	9.65e-05	0.684	CTTATAGTAGAAGTAA
GhTLP15	NAC	NAC037	Gh_A11G1635	1491	1503	-	13.0476	2.14e-05	0.523	CGTGTAGTTTAAG
GhTLP15	NAC	NAC037	Gh_A11G1635	1491	1503	+	12.619	3.13e-05	0.523	CTTAAACTACACG
GhTLP15	MYB	RAX3	Gh_A11G1913	1878	1890	+	3	3.23e-05	0.217	GGACGGCTGGTGA
GhTLP15	G2-like	APL	Gh_A11G2334	858	871	-	11.8413	5.9e-05	1	AAGAGAATCTATTT
GhTLP15	G2-like	BOA	Gh_A12G0231	1537	1547	+	11.0317	8.73e-05	1	ATCCTAGATCC
GhTLP15	MIKC_MADS	AGL15	Gh_A12G0910	124	142	-	10.1587	5.1e-05	0.705	GTTTTTTTTTTTGGAAAAA
GhTLP15	MIKC_MADS	SOC1	Gh_A12G0936	749	769	-	15.2353	3.6e-06	0.0109	TTTTTCTTTTTTCTTATTTTT
GhTLP15	MIKC_MADS	SOC1	Gh_A12G0936	753	773	-	14.8971	4.87e-06	0.0133	TTTCTTTTTCTTTTTTCTTAT
GhTLP15	MIKC_MADS	SOC1	Gh_A12G0936	1860	1880	-	14.5	6.81e-06	0.0158	TCCTTTCCTTTCTTTTTTCTA
GhTLP15	MIKC_MADS	SOC1	Gh_A12G0936	1854	1874	-	14.2353	8.44e-06	0.017	CCTTTCTTTTTTCTACTCTCC
GhTLP15	MIKC_MADS	SOC1	Gh_A12G0936	1855	1875	-	13.6176	1.35e-05	0.0215	TCCTTTCTTTTTTCTACTCTC
GhTLP15	MIKC_MADS	SOC1	Gh_A12G0936	1864	1884	-	13.5441	1.43e-05	0.0223	GCCGTCCTTTCCTTTCTTTTT
GhTLP15	MIKC_MADS	SOC1	Gh_A12G0936	748	768	-	13.2941	1.71e-05	0.0242	TTTTCTTTTTTCTTATTTTTG
GhTLP15	MIKC_MADS	SOC1	Gh_A12G0936	1859	1879	-	13.1765	1.85e-05	0.0253	CCTTTCCTTTCTTTTTTCTAC
GhTLP15	MIKC_MADS	SOC1	Gh_A12G0936	1835	1855	-	11.3382	5.84e-05	0.0452	CCTTTCTCTTTTCTACTTTGA
GhTLP15	MIKC_MADS	SOC1	Gh_A12G0936	1858	1878	-	11.2941	5.98e-05	0.0455	CTTTCCTTTCTTTTTTCTACT
GhTLP15	MIKC_MADS	SOC1	Gh_A12G0936	1839	1859	-	11.1912	6.34e-05	0.0465	CTCTCCTTTCTCTTTTCTACT
GhTLP15	MIKC_MADS	SOC1	Gh_A12G0936	147	167	+	11.1618	6.44e-05	0.0471	CTTCAACTTTTTTTTACCTCT
GhTLP15	ERF	ERF023	Gh_A12G1015	1931	1945	+	8.69841	4.51e-05	0.42	AAAGCTGGCGGTTGT
GhTLP15	ERF	ERF054	Gh_A12G1267	1879	1898	+	9.77778	3.75e-05	0.179	GACGGCTGGTGATTCAACTG
GhTLP15	ERF	ERF054	Gh_A12G1267	1343	1362	-	8.5873	6.02e-05	0.182	GGAGGTGGGGCGGAGACAGA
GhTLP15	TCP	TCP15	Gh_A12G1522	1966	1978	+	5.71429	9.69e-05	0.445	ATCTGGAACCCTT
GhTLP15	G2-like	BOA	Gh_A12G1550	1535	1547	+	10.7778	7.93e-05	1	ATATCCTAGATCC
GhTLP15	RAV	RAV1	Gh_A12G1554	669	685	+	12.9206	1.78e-05	0.314	AAGGTAGCTATTGTTGC
GhTLP15	ERF	CRF4	Gh_A12G2705	1344	1364	+	10.7164	6.79e-06	0.0566	CTGTCTCCGCCCCACCTCCTT
GhTLP15	ERF	CRF4	Gh_A12G2705	1869	1889	-	8.50746	1.67e-05	0.0836	CACCAGCCGTCCTTTCCTTTC
GhTLP15	ERF	CRF4	Gh_A12G2705	1352	1372	+	3.67164	9.54e-05	0.151	GCCCCACCTCCTTAAAGTACA
GhTLP15	GATA	GATA28	Gh_A13G0435	950	968	-	2.23288	9.5e-05	0.279	AATCTGCATCTTATTGATC
[truncated: 26,149 more rows]
