# Supplementary material for: Comprehensive Genome-Wide Analysis of Thaumatin-Like Gene Family in Four Cotton Species and Functional Identification of GhTLP19 Involved in Regulating Tolerance to Verticillium dahlia and Drought
Source: Front Plant Sci. 2020 Oct 20;11:575015. doi: 10.3389/fpls.2020.575015 (PMC7606878; doi:10.3389/fpls.2020.575015)
Supplement: Supplementary Table 4 — The expression levels of the TLPs under V. dahliae treatment and during fiber development via qRT-PCR. The expression levels of each target gene were calculated by the cycle threshold (CT)2–ΔΔCt method. [file Table_4.XLSX]

## Sheet: Sheet1
Table.S4 The expression levels of the TLPs under V. dahliae treatment and during fiber development via qRT-PCR. The expression levels of each target gene were calculated by the cycle threshold (CT)2-∆∆Ct method
		12h/CCRI36			6h/CCRI36				0h/CCRI36						fiber_5DPA/CCRI36				fiber_10DPA/CCRI36				fiber_15DPA/CCRI36							12h/Hai7124			6h/Hai7124				0h/Hai7124						fiber_5DPA/Hai7124				fiber_10DPA/Hai7124
Target name	repetition1	repetition2	repetition3		repetition1	repetition2	repetition3		repetition1	repetition2	repetition3			Target name	repetition1	repetition2	repetition3		repetition1	repetition2	repetition3		repetition1	repetition2	repetition3			Target name	repetition1	repetition2	repetition3		repetition1	repetition2	repetition3		repetition1	repetition2	repetition3			Target name	repetition1	repetition2	repetition3		repetition1	repetition2	repetition3
GhTLP1	0.0249846	0.0318945	0.0286174		0.0116849	0.0134498	0.0931634		0.0334849	0.0491675	0.0410684			GhTLP1	0.0168944	0.00913547	0.0136846		0.0185469	0.0135798	0.0146957		0.00894646	0.00741689	0.0118635			GbTLP1	0.00154986	0.00101688	0.00130493		0.103546	0.163611	0.0964616		0.00254636	0.00201658	0.00136986			GbTLP1	0.0216879	0.0168947	0.029865		0.0290565	0.0386197	0.0250355
GhTLP2	2.34985	2.73111	2.64876		2.94655	3.65415	3.35498		6.91685	6.25171	5.96495			GhTLP2	2.15498	2.39508	2.44946		3.08761	4.2683	4.93549		18.1985	15.5255	15.4847			GbTLP2	3.16843	4.06623	4.57946		5.19879	5.8145	5.49846		2.48913	1.98398	1.68794			GbTLP2	3.64946	2.22925	3.01646		2.64616	2.29166	3.16895
GhTLP3	1.34985	1.16745	1.54985		2.89416	1.73384	1.98652		0.835468	0.695004	0.535495			GhTLP3	0.0798791	0.0879411	0.102644		0.0869465	0.0659846	0.0687985		0.0478416	0.0716613	0.0619847			GbTLP3	2.65897	1.74438	1.56546		5.49413	3.09424	3.98135		1.16461	0.82138	1.03461			GbTLP3	0.649795	0.576003	0.835465		0.00594662	0.00364947	0.00401659
GhTLP4	4.81355	5.21269	5.48416		4.91631	3.67156	3.89613		1.68948	2.46313	1.68465			GhTLP4	0.943168	1.16488	1.48462		0.0298465	0.0249846	0.0368964		0.0235499	0.0268464	0.0186942			GbTLP4	5.06461	5.87646	5.21894		9.16841	10.6557	7.19846		0.164613	0.091103	0.124646			GbTLP4	2.67895	2.13776	1.94646		0.0164632	0.0182812	0.0249846
GhTLP5	0.581855	0.488081	0.365498		0.0108977	0.0168781	0.0130199		0.0201879	0.0218938	0.0160989			GhTLP5	0.0168617	0.0198465	0.0268747		0.0268846	0.0198795	0.021688		0.031988	0.0268465	0.0354985			GbTLP5	0.00168772	0.00126796	0.00101793		0.00298799	0.0201697	0.0129837		0.00649251	0.00589426	0.00504725			GbTLP5	0.168794	0.104829	0.154948		0.137494	0.121966	0.216476
GhTLP6	0.649846	0.860618	0.826846		0.0168792	0.0295362	0.0216402		0.456465	0.397718	0.598614			GhTLP6	1.08473	0.0948693	0.908969		0.0235795	0.0168794	0.0261946		0.0416846	0.0354985	0.0268795			GbTLP6	0.865461	0.774621	0.654651		0.614991	0.680218	0.469461		0.00154296	0.00216844	0.00154986			GbTLP6	0.346794	0.326527	0.467961		0.0566987	0.0699939	0.0716646
GhTLP7	2.24855	2.01969	2.64985		2.64985	1.84053	1.91349		0.398462	0.415201	0.456641			GhTLP7	7.28625	7.74967	8.07938		7.05198	7.92806	5.49871		29.1685	31.5122	26.9867			GbTLP7	6.1858	7.24998	7.54943		5.19894	4.48051	4.16861		1.20165	1.2787	1.34988			GbTLP7	21.1646	20.1881	16.4976		9.16846	12.1571	12.4985
GhTLP8	1.46847	1.75948	2.01265		1.65949	1.5731	1.13549		3.58917	4.78948	3.16879			GhTLP8	1.30896	1.77478	2.76173		0.0168794	0.0268747	0.0216879		0.0249147	0.0268747	0.0124689			GbTLP8	2.16862	1.71239	1.25946		0.911468	1.34003	1.91643		5.16849	6.07596	4.49803			GbTLP8	0.267943	0.173156	0.167941		0.0694519	0.0709652	0.0606068
GhTLP9	7.64965	7.91407	7.16494		5.68941	4.12343	4.68613		4.36549	5.58763	5.46416			GhTLP9	3.50185	3.22641	3.1897		0.348941	0.545104	0.448943		8.41685	9.74859	9.26486			GbTLP9	1.68946	2.08373	2.94135		2.19461	2.36577	4.17946		0.564641	0.641629	0.554965			GbTLP9	2.16879	1.54728	1.94688		1.97946	1.6316	1.68795
GhTLP10	2.54985	2.04451	1.69465		0.654614	0.778883	0.654941		3.65496	2.20266	1.9655			GhTLP10	9.68702	10.8117	10.3451		0.0264876	0.0248917	0.0196876		0.0168795	0.0216879	0.018758			GbTLP10	2.93146	2.06681	1.81355		5.98432	6.09716	5.49461		0.86131	0.767004	1.03546			GbTLP10	6.49887	5.85458	4.49841		0.0195849	0.0268125	0.0294616
GhTLP11	3.64413	3.27414	2.86498		2.64655	2.99053	3.68717		1.96546	2.79316	1.88664			GhTLP11	37.5366	34.9556	35.2146		2.0685	1.82307	1.29846		0.398717	0.24514	0.164959			GbTLP11	5.99135	6.67273	6.94651		7.65498	7.00223	8.19846		4.9313	5.28712	4.19861			GbTLP11	30.4988	27.2377	22.1688		2.16879	1.51382	1.74685
GhTLP12	4.34985	5.03764	4.83546		6.98414	6.24777	4.89316		6.94652	8.50868	8.96549			GhTLP12	0.125645	0.0958528	0.0915675		0.00349416	0.00244798	0.00168795		0.0654987	0.073788	0.104841			GbTLP12	5.89615	5.15284	4.65879		6.49846	4.2118	5.19846		7.16879	8.52078	8.46879			GbTLP12	0.307946	0.201442	0.168975		0.267949	0.194715	0.346846
GhTLP13	0.0349775	0.0649748	0.0579059		0.0448975	0.0549845	0.0648136		0.013975	0.0167947	0.0249847			GhTLP13	0.274653	0.100226	0.0852347		0.0265498	0.0268796	0.0354942		0.0216861	0.0268975	0.0148675			GbTLP13	0.598794	0.661144	0.457946		1.19463	0.766136	0.861316		0.349646	0.356188	0.468946			GbTLP14	0.00168795	0.00268798	0.00301892		0.00184367	0.00298261	0.00210268
GhTLP14	0.0187947	0.0196417	0.0264985		0.0698736	0.0526798	0.0581349		0.0598795	0.0844947	0.0744795			GhTLP14	0.00877543	0.00733453	0.00645373		0.00177354	0.00243675	0.00145284		0.00445374	0.00237845	0.00345379			GbTLP14	0.00501647	0.00499136	0.00397824		0.00516768	0.00973963	0.0067936		0.00876464	0.00816347	0.00965463			GbTLP15	0.00292743	0.00268792	0.00198925		0.00301926	0.00252463	0.0034821
GhTLP15	0.146495	0.134036	0.0865496		0.0847447	0.0834895	0.0794476		0.0597975	0.0498477	0.0649475			GhTLP15	0.422188	0.594278	0.531498		0.0198798	0.121134	0.284984		0.00598464	0.0649147	0.0549846			GbTLP15	0.00164984	0.00219874	0.00194655		0.00244636	0.00310498	0.00196499		0.00649864	0.00591135	0.00493164			GbTLP17	0.687944	0.737565	0.934613		0.00687678	0.00449877	0.00599317
GhTLP16	17.1465	19.5482	20.1685		15.4651	16.7903	11.8652		5.68462	4.33985	3.98842			GhTLP16	51.5847	54.9266	59.5278		0.00168461	0.00264941	0.0159463		0.269872	0.225897	0.168795			GbTLP16	0.0201483	0.0249102	0.0198725		0.0129833	0.00106436	0.00164235		0.0109866	0.00915656	0.0164985			GbTLP18	161.685	152.333	120.416		2.03461	1.37185	1.67895
GhTLP17	2.69846	2.05108	2.16865		1.93515	1.84285	2.59846		0.93655	0.830399	0.654946			GhTLP17	0.0812457	0.3441	0.291756		0.13461	0.0823883	0.0864685		69.1959	75.7263	63.688			GbTLP17	0.00168726	0.00149825	0.0209794		0.649462	0.451318	0.584649		0.00298136	0.00301659	0.00216497			GbTLP19	0.0687946	0.102141	0.13498		0.0349846	0.0198233	0.234946
GhTLP18	26.1698	31.5288	29.3549		53.988	48.0594	46.8132		45.6549	51.5296	46.5961			GhTLP18	3.96462	3.7531	2.46563		0.168791	0.244161	0.305169		2.91647	3.48011	3.89762			GbTLP18	63.8792	58.9165	55.9435		35.1985	42.0617	36.7947		2.64989	2.29555	3.16879			GbTLP20	15.1985	13.4143	10.1979		2.16461	1.6164	1.16876
GhTLP19	0.516547	0.454558	0.344617		1.06879	1.49784	1.66316		0.0367925	0.026873	0.0318492			GhTLP19	0.0864564	0.0367861	0.0464612		7.95468	8.88432	7.1388		348.189	388.171	369.419			GbTLP19	1.64942	1.16178	0.934946		2.34616	2.06678	3.49846		0.00498636	0.00509424	0.00596516			GbTLP21	0.190063	0.209812	0.160896		0.813461	0.718966	0.646946
GhTLP20	0.0215288	0.0167622	0.0186526		0.0282452	0.0201988	0.0398246		0.298916	0.285084	0.368462			GhTLP20	0.00519841	0.00641685	0.00549846		0.00216856	0.00316816	0.00268654		0.00549611	0.00894616	0.00654984			GbTLP20	26.6494	27.251	22.9846		30.4987	36.5035	28.1845		8.94316	11.8013	9.16462			GbTLP22	0.0468946	0.035911	0.0349846		0.00167947	0.00260035	0.00180368
GhTLP21	0.645417	0.456625	0.565461		0.451646	0.281163	0.389846		0.193461	0.263297	0.245465			GhTLP21	0.283582	0.478973	0.531239		0.00649616	0.00548946	0.00494614		0.201684	0.132111	0.0981355			GbTLP21	0.854943	1.18108	1.94346		0.564646	0.586938	0.864646		0.323795	0.198011	0.235499			GbTLP23	0.647976	0.454284	0.667943		0.816413	0.688022	0.649716
GhTLP22	0.0103174	0.0138792	0.00987535		0.0164298	0.0268793	0.0184259		0.0791626	0.0716754	0.0846512			GhTLP22	0.00549649	0.00568749	0.00566745		0.00183535	0.00253725	0.00313783		0.0154535	0.0245335	0.0313784			GbTLP22	0.00168929	0.00294665	0.00216549		0.684461	0.408643	0.598641		0.00183452	0.00298745	0.00203498			GbTLP24	0.00168793	0.00134643	0.0264907		0.00165496	0.00291106	0.00306024
GhTLP23	0.705497	0.750316	0.549647		1.35498	1.01521	0.864985		0.431946	0.397369	0.354646			GhTLP23	0.291235	0.384614	0.169283		0.531688	0.0567084	0.0765417		8.29898	10.6221	10.0485			GbTLP23	1.06846	0.713714	0.535491		0.79164	5.05603	7.16613		0.00879823	0.00587494	0.00591617			GbTLP25	0.324987	0.222892	0.249875		0.268762	0.17696	0.314981
GhTLP24	86.1689	86.9871	78.9417		106.815	99.5488	99.4987		5.65496	5.03511	6.98462			GhTLP24	3.58975	4.06136	4.59876		1.13169	1.17375	2.01847		8.19895	9.37409	7.49842			GbTLP24	0.0249879	0.0198945	0.00167975		0.468741	0.325084	0.57565		0.00701617	0.00696547	0.00598317			GbTLP26	4.98135	4.32528	5.16879		2.16879	1.85783	1.97961
GhTLP25	0.689846	1.09726	0.954942		3.84614	4.94555	4.35465		6.89165	7.0868	6.19794			GhTLP25	0.912377	1.03761	1.29868		0.24157	0.221127	0.291685		0.0468479	0.0693792	0.0716985			GbTLP25	0.719486	0.732743	0.835462		1.68975	1.70214	2.19879		0.346896	0.341153	0.468791			GbTLP27	3.16895	2.43682	2.81355		1.68797	1.50189	1.86417
GhTLP26	0.0167836	0.0249364	0.0201688		0.0369879	0.0314936	0.0418795		0.088474	0.0749847	0.0801948			GhTLP26	0.0137345	0.0145734	0.0242735		0.0245378	0.0135783	0.0226849		0.0579846	0.0654984	0.0516895			GbTLP26	66.4943	71.9922	68.1494		39.4987	43.9458	48.5469		0.798461	0.978458	0.134988			GbTLP28	0.00681069	0.00409813	0.00591631		0.00609416	0.00591636	0.00496373
GhTLP27	3.84648	3.04532	2.49879		2.81355	1.98234	1.34347		3.9165	2.44336	3.68916			GhTLP27	0.0339355	0.0600087	0.0721846		0.0321968	0.0364946	0.0416849		0.0316846	0.0549846	0.0618592			GbTLP27	0.00173465	0.00201798	0.0031488		0.00649795	0.00596165	0.0056498		3.08761	2.86241	2.65495			GbTLP29	0.298795	0.189047	0.268946		0.0687961	0.0791598	0.054898
GhTLP28	1.04598	1.67544	1.85468		0.954646	1.2747	1.36879		0.768794	0.785533	0.936592			GhTLP28	17.1684	16.4751	18.0365		0.619874	0.787146	0.565494		0.0149464	0.0268942	0.0216495			GbTLP28	0.00259849	0.00341985	0.00409874		0.00348941	0.00218792	0.00259852		0.00599126	0.00611984	0.00491525			GbTLP30	10.1498	13.6701	15.4355		1.38794	0.951103	1.03495
GhTLP29	4.69846	4.49289	3.5355		4.69879	3.75823	3.15798		0.698465	0.435181	0.664942			GhTLP29	110.519	117.437	116.178		0.965477	1.32676	1.61687		0.0689465	0.0416275	0.0497947			GbTLP29	2.0605	2.66506	3.06861		3.14898	3.22633	4.49846		1.46761	1.39283	1.65465			GbTLP31	6.98613	77.7248	62.0894		4.19461	3.68042	3.49875
GhTLP30	0.0518496	0.0584636	0.0749846		0.0201688	0.0216374	0.0178936		0.0594162	0.0549286	0.0614446			GhTLP30	6.01987	5.89278	4.15494		0.0169464	0.0354685	0.0246894		0.0168794	0.0254946	0.0457836			GbTLP30	3.16846	2.429	3.19461		3.48943	2.88287	2.48743		0.00181655	0.00218798	0.00167165			GbTLP16	6.19849	5.39898	5.16879		1.91465	1.58111	2.16849
GhTLP31	0.621946	0.883348	0.649842		0.687913	0.8919	1.03549		0.468942	0.650304	0.596879			GhTLP31	1.16947	1.58795	1.95137		0.00453456	0.00333453	0.00493463		0.00453784	0.00356784	0.00501574			GbTLP31	3.16879	3.75376	4.54943		5.29314	4.05523	4.81386		0.00298132	0.0031688	0.0021688			GbTLP32	1.84648	1.49877	1.56795		0.00196081	0.00290686	0.00309166
GhTLP32	35.488	33.0291	30.5495		36.6854	34.5146	30.688		42.6985	37.6049	36.8792			GhTLP32	0.0614846	0.0830616	0.126131		0.0354874	0.055897	0.0418464		0.00668792	0.00516495	0.00468795			GbTLP32	1.29463	0.791596	0.965461		0.689134	0.411244	0.595494		0.00396546	0.00268495	0.00316464			GbTLP89	0.00312526	0.00298295	0.00168925		0.00101985	0.00198406	0.00895127
GhTLP33	5.49875	6.82246	6.14985		7.65495	8.4944	7.3165		1.59461	2.93161	3.94654			GhTLP33	2.61985	3.07963	3.91355		0.0167897	0.0246894	0.0349841		0.0145235	0.0245345	0.0175246			GbTLP33	7.89349	6.95825	6.41265		6.48646	6.58235	4.81346		3.46849	3.09883	4.16985			GbTLP33	4.56479	3.81716	3.0355		0.00361205	0.00241613	0.00349168
GhTLP34	0.368479	0.227006	0.196891		0.913547	0.982347	1.16494		0.0698942	0.125481	0.119862			GhTLP34	0.831568	0.188058	0.0316498		2.94461	2.31206	2.0065		0.0437535	0.0453673	0.0379464			GbTLP34	0.0205461	0.153029	0.269846		0.00316965	0.00268798	0.00346899		0.00962363	0.00845372	0.00791336			GbTLP34	0.387946	0.264462	0.268794		4.89461	4.50207	5.49135
GhTLP35	10.1685	10.5278	8.98422		7.25469	6.35939	8.21655		3.91648	4.60946	4.94613			GhTLP35	1.59875	1.23605	1.03549		0.598435	0.732484	0.723549		0.598435	0.689456	0.531985			GbTLP35	3.03549	3.77165	5.16464		7.38946	6.38358	4.84131		3.54988	2.70722	3.14679			GbTLP35	2.68797	2.35077	3.16879		1.19461	0.901008	1.68491
GhTLP36	0.295613	0.272864	0.164131		0.435495	0.422412	0.654613		0.591649	0.383839	0.549863			GhTLP36	2.03548	2.695	2.61355		0.0143676	0.123784	0.0247865		0.0143734	0.0247848	0.0278432			GbTLP36	2.16461	1.21815	1.16461		0.464946	0.529596	0.867942		0.0034688	0.00494614	0.00404646			GbTLP36	5.24979	4.06233	3.87616		0.0861614	0.0916184	0.0791981
GhTLP37	0.349413	0.190815	0.268461		0.0587936	0.0494945	0.0506469		0.0198363	0.0193846	0.0249846			GhTLP37	0.0446786	0.0364523	0.0412749		0.0137886	0.0143785	0.0213278		0.0127864	0.0193741	0.0214363			GbTLP37	0.467461	0.349409	0.268762		0.355461	0.227894	0.394612		0.00169613	0.00201696	0.00149475			GbTLP83	1.68576	1.19424	1.79846		0.689461	0.697198	0.946132
GhTLP38	0.291655	0.339924	0.357985		0.0649835	0.0609871	0.0514648		0.0387975	0.0418958	0.060452			GhTLP38	0.498461	0.695048	0.713498		0.764684	0.563836	0.714865		0.686416	0.606532	0.564984			GbTLP38	4.89368	5.267	5.49813		4.16849	4.85153	5.49846		8.14979	9.24052	8.49796			GbTLP37	0.489132	0.553414	0.615794		0.349892	0.322613	0.41685
GhTLP39	5.98135	5.33553	6.49846		3.10687	2.77958	4.21642		6.06894	6.10934	5.64649			GhTLP39	18.1688	15.4904	16.1985		0.0168795	0.0335373	0.0289354		0.0125795	0.0194562	0.237336			GbTLP39	2.48941	2.73546	3.49463		5.03875	5.67512	4.35494		0.467946	0.291132	0.357946			GbTLP38	18.1469	19.0293	16.8795		0.0649861	0.0491331	0.0590894
GhTLP40	2.59545	2.10553	3.65451		2.65462	1.41752	1.89655		3.06842	3.9498	4.59846			GhTLP40	3.94669	5.19952	4.26849		0.389465	0.406204	0.598355		0.595464	0.50979	0.619841			GbTLP40	0.0194691	0.0216987	0.0013169		0.00865114	0.00814148	0.00911644		0.346846	0.132008	0.16794			GbTLP39	1.97641	2.03118	2.69816		0.664916	0.534629	0.464985
GhTLP41	0.357977	0.290508	0.498164		0.204685	0.154716	0.159462		0.267964	0.214003	0.161978			GhTLP41	0.0183463	0.0226849	0.0303489		0.592517	0.629449	0.416875		0.027375	0.0312769	0.0189844			GbTLP41	1.91346	1.07257	1.56461		0.94313	1.69409	1.06894		0.467976	0.387484	0.267898			GbTLP13	0.00594651	0.00649461	0.00528741		0.0564985	0.046767	0.0349861
GhTLP42	0.0616873	0.0491646	0.0509182		0.0816843	0.0694935	0.0454286		0.316846	0.0496632	0.0164926			GhTLP42	0.0265494	0.0346985	0.0278844		0.936547	1.1403	1.34895		0.394616	0.268329	0.259416			GbTLP42	8.24985	8.87149	6.24616		5.16879	6.18159	5.94614		3.89613	3.55489	4.16879			GbTLP40	0.00244613	0.00398401	0.00491952		0.464946	0.338562	0.349846
GhTLP43	4.91649	6.38711	6.16879		3.19879	4.64804	4.03879		1.32657	1.92979	2.68485			GhTLP43	0.0356847	0.0298474	0.0126496		0.0234655	0.0324555	0.0284989		0.031255	0.0221982	0.0192496			GbTLP43	0.468491	0.336758	0.549646		1.46117	0.813604	0.987942		0.00232931	0.00301649	0.00268947			GbTLP41	0.00192164	0.00297936	0.00229803		0.00354926	0.00459167	0.00301157
GhTLP44	3.49891	4.17288	4.59463		2.03549	2.89673	3.16456		5.49761	4.00946	5.68942			GhTLP44	10.4984	15.7152	14.8794		0.366547	0.29463	0.0916546		792.688	849.996	819.688			GbTLP44	6.19843	6.94247	7.14981		7.79465	6.15537	6.81641		6.79647	7.60727	8.56847			GbTLP42	33.4964	35.0323	28.5785		1.16794	0.750899	0.984613
GhTLP45	0.0484217	0.0316825	0.0316253		0.0498246	0.0549565	0.0364984		0.0349162	0.0284916	0.0249417			GhTLP45	0.021455	0.0268791	0.0131623		0.0416879	0.0365498	0.0498795		0.0349198	0.0416846	0.0456435			GbTLP45	0.00406623	0.00491317	0.00369826		0.0021629	0.00294615	0.00189167		0.00491314	0.0044925	0.0050165			GbTLP43	0.0092862	0.0116113	0.0185026		0.0298926	0.0319621	0.0281174
GhTLP46	10.2169	10.1502	8.49846		9.36498	9.20972	8.46462		22.6896	25.7713	19.3595			GhTLP46	0.835484	1.55825	1.25488		0.193546	0.288486	0.346846		0.108461	0.882504	0.695846			GbTLP46	4.89613	3.99395	3.16879		6.19894	4.9904	5.49846		0.357942	0.410689	0.467895			GbTLP44	2.68775	2.02764	1.68795		0.464946	0.629252	0.861347
GhTLP47	0.0162464	0.0234964	0.0189254		0.0145346	0.0234985	0.0279171		0.0614985	0.0598652	0.0526493			GhTLP47	0.0365912	0.0267945	0.0261879		0.0159843	0.0249548	0.0168795		0.0254296	0.0368759	0.0216876			GbTLP47	6.16896	7.1163	6.49761		9.41985	11.3134	13.4673		0.168794	0.091103	0.879634			GbTLP45	0.00643173	0.00598794	0.00491033		0.00164317	0.00298632	0.00208744
GhTLP48	1.95136	2.73177	2.49746		1.20672	1.74825	2.03879		0.398796	0.339293	0.216879			GhTLP48	0.289413	0.417822	0.595486		0.0289456	0.0104592	0.0166859		0.0305459	0.0265494	0.0153217			GbTLP48	0.598432	0.392885	0.468461		0.198461	0.163611	0.248855		0.00334679	0.0301645	0.00264953			GbTLP46	0.687946	0.461351	0.854642		0.00900248	0.0140635	0.0160711
GhTLP49	5.24986	4.49997	4.1688		5.16846	4.50945	4.0355		3.95487	3.11289	2.68794			GhTLP49	5.56458	6.42174	4.91355		0.0597169	0.0374034	0.0489461		0.0268763	0.0316288	0.0196954			GbTLP49	0.598461	0.477724	0.454943		0.654894	0.574605	0.434941		0.00269542	0.00219624	0.00198513			GbTLP47	3.48798	4.70408	3.84613		0.168965	0.21253	0.354985
GhTLP50	0.0684621	0.0642535	0.0982535		0.563246	0.403258	0.354985		0.0364925	0.0503454	0.0493462			GhTLP50	0.0146875	0.0501388	0.531685		0.0114985	0.0264982	0.0267968		0.0198736	0.0346246	0.0216876			GbTLP50	0.468794	0.339552	0.416594		1.26494	1.85505	1.93496		0.349846	0.482714	0.56455			GbTLP48	0.268794	0.128589	0.168794		0.0314688	0.0286165	0.0197942
GhTLP51	0.468735	0.397844	0.319746		0.357131	0.369691	0.268791		0.498461	0.576285	0.654913			GhTLP51	0.168494	0.235784	0.296192		0.0354935	0.356895	0.0235789		0.0306879	0.0287925	0.0168795			GbTLP51	4.46431	3.21602	3.89431		1.93469	2.05895	2.4643		0.0667946	0.091881	0.079465			GbTLP49	0.334946	0.229613	0.264985		0.00169465	0.00235498	0.00195313
GhTLP52	0.0539496	0.0549356	0.0649835		0.0349254	0.0249825	0.0185363		0.406796	0.241684	0.269846			GhTLP52	10.6499	9.40709	8.1848		3.94417	4.98526	4.06879		1.8548	1.91401	2.56541			GbTLP52	6.49861	8.80742	8.19342		9.19898	8.56244	9.49461		7.06879	6.56754	7.49794			GbTLP50	4.06874	3.06743	3.38794		3.4277	4.01675	4.87537
GhTLP53	2.31498	2.64098	2.61679		1.96549	2.29956	2.98346		0.368975	0.364263	0.298646			GhTLP53	24.4985	20.8827	19.4895		0.0168491	0.0343855	0.0268714		0.0368416	0.0323657	0.0651892			GbTLP53	5.49431	6.39891	5.91635		6.16844	5.82672	5.19849		9.16879	10.7979	8.68795			GbTLP51	23.1846	19.6249	16.1469		0.128545	0.100618	0.0765275
GhTLP54	5.95716	4.93057	4.24985		6.51684	7.19092	6.87651		3.49846	3.41452	2.59846			GhTLP54	43.9465	48.1739	44.4986		2.24985	2.25019	1.64984		2.65498	2.48459	1.92549			GbTLP54	2.0065	2.42544	2.81198		0.46412	0.474663	0.654985		3.89461	3.88563	4.94646			GbTLP52	29.1674	36.6041	32.4961		2.75781	3.24106	3.1988
GhTLP55	6.16879	7.20778	7.59435		7.49843	8.8997	8.34165		7.98462	11.2664	9.24688			GhTLP55	0.15355	0.0958528	0.128761		0.168947	0.156786	0.297946		0.0919846	0.147576	0.161985			GbTLP55	2.19879	2.35564	3.34651		1.59846	1.72411	2.19846		0.592967	0.518037	0.649461			GbTLP53	0.135499	0.0705794	0.0974615		0.176745	0.27321	0.398173
GhTLP56	0.989416	1.16722	1.35498		2.38794	1.37581	1.91316		4.9565	5.55906	5.19879			GhTLP56	2.04985	2.13973	2.69614		0.00345988	0.0056874	0.0031688		0.00168793	0.00268798	0.00246879			GbTLP56	9.14946	10.8116	9.68946		2.04946	3.50984	3.48646		41.9791	36.3534	38.4696			GbTLP54	0.76165	0.73051	0.841355		0.00268791	0.00359019	0.00280355
GhTLP57	4.91355	5.08302	6.21549		3.65879	2.45864	2.94615		4.39879	3.49951	2.94647			GhTLP57	2.64985	3.09173	3.49461		0.619841	0.805409	0.716845		1.91355	2.21598	2.69847			GbTLP57	0.00399426	0.0026498	0.00301643		0.549461	0.322431	0.464613		0.00534982	0.00649453	0.00591325			GbTLP55	4.89761	5.45113	5.19846		9.68725	10.9288	9.85725
GhTLP58	118.794	107.35	89.8461		96.9432	105.406	92.3549		86.6781	93.6759	83.8795			GhTLP58	0.0398431	0.0276872	0.0194651		0.0268792	0.0359788	0.0248979		0.101298	0.175255	0.208492			GbTLP58	0.00164946	0.00214985	0.00196464		0.00316879	0.00278954	0.00498134		0.00846761	0.00794651	0.00649877			GbTLP56	0.349546	0.315373	0.568749		0.0757652	0.0597324	0.0186524
GhTLP59	0.00358363	0.00449835	0.00518419		0.00498447	0.00649455	0.00845465		0.00963165	0.00798473	0.00816448			GhTLP59	0.0297313	0.0244299	0.0189431		0.00916846	0.00816457	0.00968436		0.00187944	0.00168794	0.00267835			GbTLP59	0.0464165	0.0364613	0.0446165		0.0864613	0.0649846	0.0764645		0.0698645	0.0549846	0.0518641			GbTLP57	0.00168797	0.00220188	0.00180764		0.00508974	0.00716495	0.00503494
GhTLP60	0.0506828	0.0590649	0.0487457		0.0396384	0.0346874	0.0268728		0.0203517	0.0126793	0.0116237			GhTLP60	3.81689	3.34888	2.81688		0.108464	0.0870277	0.137485		0.813164	0.0819156	0.0614985			GbTLP60	0.0844625	0.0549825	0.0649824		0.0298462	0.0368413	0.0249877		0.0194642	0.0214985	0.0149874			GbTLP58	3.49135	4.06387	4.57984		0.876385	0.626904	0.816532
GhTLP61	0.0246863	0.0398364	0.0264936		0.0649877	0.0596316	0.0519737		0.0367296	0.0467936	0.0500347			GhTLP61	0.0168746	0.00916347	0.00879347		0.00196934	0.00129835	0.00287964		0.00345939	0.00216879	0.00268793			GbTLP61	0.167982	0.0994215	0.0114985		0.0321925	0.0194621	0.0265124		0.0691232	0.051988	0.0406499			GbTLP59	0.581355	0.0421435	0.0354975		0.0402348	0.0395799	0.0598615
GhTLP62	0.0168137	0.0169459	0.0210648		0.0346488	0.0234949	0.218975		0.0649476	0.0503548	0.00597245			GhTLP62	0.0694614	0.0876401	0.124987		0.00965347	0.00949662	0.0086649		0.0064966	0.00596497	0.00354665			GbTLP62	0.0498652	0.0365988	0.0226419		0.0594946	0.0498165	0.0698416		0.0654953	0.0589794	0.0949685			GbTLP60	0.0249875	0.0294819	0.0387943		0.00180681	0.00319491	0.00219516
GhTLP63	0.00801628	0.00718973	0.00692517		0.00382653	0.00349256	0.00491515		0.00597524	0.00679254	0.00449524			GhTLP63	0.00216476	0.00264626	0.00316347		0.00164316	0.00335493	0.00165462		0.00254865	0.00268945	0.00394632			GbTLP63	57.3546	58.0411	55.9135		30.1685	31.729	24.6849		2.96131	2.04108	3.87898			GbTLP61	0.364613	0.276183	0.349796		0.00293813	0.0039313	0.00319855
GhTLP64	0.0989465	0.134036	0.208479		0.00198793	0.00241988	0.00211987		0.00343748	0.00298828	0.00301897			GhTLP64	0.438749	0.554944	0.509613		0.0134985	0.0268347	0.0165498		0.0264879	0.0319838	0.0493848			GbTLP64	1.9355	1.66294	1.06846		3.06877	2.75887	2.16876		0.00497536	0.0050168	0.00369611			GbTLP62	0.687846	0.554466	0.498613		0.0448348	0.0368668	0.0789658
GhTLP65	19.4616	20.3562	18.8796		17.5278	14.6516	16.2794		9.58432	7.68431	8.54132			GhTLP65	143.494	150.083	169.198		0.00498792	0.00349879	0.00316879		0.00689465	0.00419845	0.00649447			GbTLP65	35.8135	35.6763	33.9849		45.1984	51.0422	40.149		16.888	14.996	10.4988			GbTLP63	419.685	457.782	398.431		0.198933	0.284938	0.349835
GhTLP66	2.69846	3.35377	3.94632		3.16876	2.74465	2.35494		1.68798	0.97339	1.26878			GhTLP66	1.38995	1.5187	1.09495		0.0164361	0.0298248	0.0213473		0.0349347	0.0314874	0.0298925			GbTLP66	2.49789	2.20724	2.84613		1.68679	1.34709	2.19849		0.00796132	0.0636465	0.051998			GbTLP64	0.497616	0.43579	0.398461		0.00319879	0.00416894	0.00349764
GhTLP67	36.246	34.2273	30.1685		71.388	65.933	76.3659		72.685	77.7458	68.5498			GhTLP67	5.93142	7.6714	6.19875		0.00268763	0.00498479	0.00321635		0.00129462	0.00262846	0.00262469			GbTLP67	0.0049317	0.0036498	0.00579465		0.166879	0.175134	0.287641		0.00816794	0.00616798	0.00796513			GbTLP65	11.4946	11.91	9.19846		0.0287824	0.0181138	0.0275832
GhTLP68	0.646462	0.584144	0.564961		2.14698	1.49932	2.03549		0.687946	0.443769	0.663543			GhTLP68	0.891356	0.0876401	0.0697911		0.00162849	0.0219384	0.0293285		549.549	596.847	563.198			GbTLP68	0.193496	0.215772	0.349843		2.06495	2.51306	3.03735		0.0020488	0.00194114	0.0013179			GbTLP66	0.354946	0.326065	0.354313		0.498684	0.414775	0.374531
GhTLP69	0.268546	0.232201	0.167942		0.00687646	0.00779865	0.00946444		0.278416	0.171051	0.258794			GhTLP69	0.0198943	0.0317344	0.0298135		0.00142964	0.00298397	0.00193476		0.00335479	0.00393763	0.00293476			GbTLP69	0.249651	0.314033	0.349843		0.835465	0.811631	1.00659		0.354897	0.347228	0.468913			GbTLP67	0.000989117	0.00172523	0.00106498		0.00398464	0.00301402	0.0035943
GhTLP70	0.0648461	0.070454	0.0687614		0.163546	0.145494	0.207946		0.399165	0.2768	0.416879			GhTLP70	2.69849	2.47357	2.09794		0.0168944	0.142057	0.242185		0.00163479	0.00139848	0.00237377			GbTLP70	106.688	116.906	94.4943		60.1646	69.9662	53.4985		2.58795	3.20076	2.95648			GbTLP68	0.649846	0.75258	0.813135		0.232157	0.292769	0.386834
GhTLP71	1.64613	1.29112	1.06496		1.39832	1.46427	2.16879		1.35964	0.935642	1.68791			GhTLP71	0.159846	0.220271	0.394165		0.00349846	0.00298347	0.00204983		0.00419347	0.00363987	0.00519837			GbTLP71	0.345943	0.227499	0.298461		0.00249797	0.00167978	0.00217098		0.568479	0.852181	0.865465			GbTLP69	0.354946	0.290989	0.248946		0.00198437	0.00249744	0.00207721
GhTLP72	93.1498	101.345	122.686		146.546	167.913	160.465		4.93158	3.97088	3.24977			GhTLP72	4.39843	3.53953	2.96549		1.31477	1.6848	1.16879		19.3549	23.2868	20.1984			GbTLP72	0.00349798	0.00264971	0.0030198		0.00316795	0.00296152	0.00394652		0.00649847	0.00598137	0.00691646			GbTLP70	4.51612	3.69492	3.49461		0.298126	0.138355	0.163848
GhTLP73	0.549846	0.512907	0.435494		1.3688	1.78868	2.54984		2.16879	2.94334	3.89416			GhTLP73	0.00165253	0.00125945	0.00194256		0.00251295	0.00294525	0.0039843		0.00168276	0.00293462	0.00312846			GbTLP73	1.69846	1.40656	1.68987		2.49794	3.29827	2.68616		0.649861	0.839209	0.689447			GbTLP71	0.00164793	0.00201985	0.00198949		0.138648	0.0873879	0.0742357
GhTLP74	0.00197865	0.00368793	0.00239267		0.00524635	0.00492165	0.00591631		0.00469794	0.00593876	0.0050143			GhTLP74	0.00206355	0.00334795	0.0026544		0.00696543	0.00467925	0.00516245		0.00649246	0.00592592	0.00689246			GbTLP74	3.16861	2.7118	2.03594		2.98947	3.16256	2.49746		0.0157946	0.026688	0.21688			GbTLP72	0.00349846	0.00249265	0.00179846		0.000794256	0.000849846	0.000794484
GhTLP75	2.66461	2.13376	1.64316		0.835465	0.941082	1.35794		1.68942	2.68015	2.06495			GhTLP75	0.0519794	0.0600087	0.654684		0.00341746	0.00568797	0.00449487		0.00926437	0.00593497	0.00659437			GbTLP75	13.4913	17.313	20.4965		8.16879	9.24692	8.87946		0.0487985	0.0597654	0.0649879			GbTLP73	0.357946	0.269352	0.461347		0.148619	0.102013	0.158699
GhTLP76	2.01646	2.25357	2.66846		1.36879	1.26528	1.56355		1.03879	0.93879	1.68413			GhTLP76	6.19795	4.85533	3.94157		0.0418464	0.0635216	0.0716844		0.00319844	0.00265494	0.00183769			GbTLP76	0.0349475	0.0299215	0.0384253		0.0364925	0.0491646	0.0397255		0.0101425	0.00916465	0.0148946			GbTLP74	5.13879	5.67494	4.68614		0.0586759	0.0330369	0.0598625
GhTLP77	7.96542	7.14489	7.49846		6.16879	7.51272	7.95465		4.94616	4.26649	3.98916			GhTLP77	330.791	397.239	359.169		3.81655	4.3178	4.06547		0.0965486	0.248826	0.169462			GbTLP77	1.96546	1.46451	1.59895		0.464613	0.411244	0.597614		0.00167987	0.00267898	0.00154985			GbTLP75	516.851	456.284	496.161		11.9859	15.2546	12.2785
GhTLP78	0.00545882	0.00864986	0.00649253		0.00964476	0.0059874	0.00674983		0.00164256	0.00298793	0.00249825			GhTLP78	2.89135	2.34583	1.89317		0.00349683	0.00268794	0.0039635		0.00559847	0.00698345	0.00449846			GbTLP78	6.06461	7.25825	6.49462		5.19432	6.88235	5.49848		2.65499	2.09883	2.46879			GbTLP76	2.64185	2.10764	1.59417		0.00549835	0.00598474	0.00649256
GhTLP79	1.16432	0.761958	0.876103		0.594631	0.451712	0.521658		1.68846	1.06684	0.946517			GhTLP79	3.97941	4.61895	6.09871		0.616846	0.510978	0.591347		0.00169495	0.0118948	0.00916548			GbTLP79	1.08491	0.841772	1.36495		0.56131	0.326974	0.464613		0.135985	0.143954	0.268795			GbTLP77	5.06794	5.94869	5.1684		0.139876	0.193731	0.236516
GhTLP80	0.535496	0.440287	0.689463		0.535497	0.459399	0.386795		0.865446	0.608632	0.687946			GhTLP80	0.00314698	0.00500498	0.00390655		0.0041688	0.00508958	0.00580855		0.00197586	0.00209896	0.00314985			GbTLP80	4.46516	5.6633	4.96165		12.1688	16.5356	15.6542		4.68795	3.64191	5.16879			GbTLP33	4.16461	3.61716	4.4984		0.0268926	0.0184564	0.0154563
GhTLP81	15.6546	14.4524	13.8461		9.19876	10.1235	10.5495		6.16879	5.15739	5.98164			GhTLP81	0.461985	0.254819	0.104987		0.00816166	0.00612647	0.00751866		0.00649842	0.00581647	0.00954165			GbTLP81	1.68946	1.39285	2.06546		2.11679	2.03933	2.06879		0.00649761	0.00796769	0.00689461			GbTLP79	0.0168132	0.0213764	0.246984		0.0498635	0.0306507	0.0298564
GhTLP82	0.836415	0.635983	1.0355		1.94132	2.39607	2.6355		0.865496	0.691156	1.25498			GhTLP82	0.894314	1.12864	1.59432		0.00316262	0.0029161	0.00316068		0.00915846	0.00816659	0.0071665			GbTLP82	0.501985	0.593253	0.719846		0.861645	0.724825	1.64813		0.389795	0.287482	0.349846			GbTLP80	0.287946	0.224797	0.268461		0.00862165	0.00764946	0.00701637
GhTLP83	1.16462	0.073272	0.0957942		0.134988	0.156092	0.235494		0.368798	0.227898	0.408795			GhTLP83	0.694616	0.541945	0.349879		0.716549	0.717535	0.614469		2.31685	2.02616	1.64984			GbTLP83	0.164985	0.216021	0.268413		0.259462	0.230268	0.356515		0.00516797	0.00616798	0.00564946			GbTLP81	1.67947	1.15647	0.946546		0.0165426	0.284936	0.0201252
GhTLP84	1.46549	1.55019	1.91687		1.91636	1.43827	2.16879		0.61688	0.728737	0.761646			GhTLP84	2.19713	2.73151	3.49417		6.91685	6.52325	5.36849		55.1685	57.446	3.19432			GbTLP84	0.0134532	0.0103499	0.0168796		2.49686	2.63051	3.16849		0.0267899	0.031688	0.0301676			GbTLP82	0.616861	0.579766	0.498461		0.921599	1.3172	1.20476
GhTLP85	0.368716	0.230156	0.27855		0.00294635	0.00364925	0.00308793		0.308461	0.188726	0.268461			GhTLP85	4.29874	4.30386	3.19842		0.00498964	0.00668795	0.00509446		0.00103494	0.00186437	0.00119462			GbTLP85	0.126495	0.234536	0.196846		0.813461	0.569733	0.549843		0.00394871	0.00411988	0.00369431			GbTLP91	19.1685	21.0834	16.1685		0.987585	0.668545	0.748794
GhTLP86	0.664943	0.561916	0.516876		0.00692526	0.00795615	0.00549673		0.916846	0.795684	0.654946			GhTLP86	0.714984	1.0667	1.29861		0.00894475	0.00726137	0.00863663		0.00149346	0.00268464	0.00216367			GbTLP86	0.064979	0.0598161	0.0496165		0.0394617	0.0498913	0.0354961		0.0598426	0.043983	0.0494237			GbTLP84	5.42498	6.52515	6.14685		0.00992636	0.0164938	0.0104464
GhTLP87	0.0649387	0.059746	0.0494517		0.0537628	0.0695316	0.0489148		0.0946346	0.0549837	0.0649743			GhTLP87	0.432168	0.387629	0.198794		0.00316478	0.00549447	0.00496477		0.495156	0.0572064	0.268495			GbTLP87	0.0684646	0.0591465	0.0616346		0.0502464	0.0492154	0.0478924		0.0649825	0.0498792	0.0848424			GbTLP85	0.598413	0.473094	0.464946		0.00167635	0.0215744	0.0251628
GhTLP88	0.00519863	0.00449265	0.00349285		0.00746346	0.00647982	0.00982964		0.00749865	0.00598778	0.0089737			GhTLP88	0.00649861	0.00802543	0.00690217		0.00303496	0.00195967	0.00289447		0.00405467	0.00598447	0.00469642			GbTLP88	1.91316	1.20919	0.941317		3.19846	2.80355	2.06895		0.0497987	0.0598947	0.0649764			GbTLP86	2.16846	3.30126	3.98461		0.399794	0.342976	0.487613
GhTLP89	13.9352	12.9196	10.3579		9.87981	11.5309	11.6894		3.76516	4.21717	3.49876			GhTLP89	0.00494875	0.00398464	0.00649475		0.00648947	0.0104779	0.00941764		0.00716448	0.00946447	0.00864176			GbTLP89	3.48946	2.65679	2.06498		0.994861	0.696075	0.846946		7.16797	7.84109	6.1688			GbTLP87	0.0351651	0.021822	0.0279846		0.000597983	0.000894161	0.000649513
GhTLP90	4.08655	4.40184	5.34916		2.68798	2.80453	1.96165		3.68846	2.82472	3.01879			GhTLP90	15.346	17.0209	15.8946		3.16846	2.24936	2.05495		140.681	153.646	158.744			GbTLP90	7.63794	7.86586	8.54646		5.14989	4.95735	4.16879		3.16879	2.75518	2.03498			GbTLP88	0.0349846	0.0297246	0.0267946		0.00216543	0.00254824	0.0034513
																												GbTLP91	0.359846	0.289919	0.464941		0.309765	0.219553	0.168796		0.0041688	0.0059135	0.00649741			GbTLP90	10.4697	11.724	9.16876		0.723588	0.677196	0.796234
