# Supplementary material for: Comprehensive Genome-Wide Analysis of Thaumatin-Like Gene Family in Four Cotton Species and Functional Identification of GhTLP19 Involved in Regulating Tolerance to Verticillium dahlia and Drought
Source: Front Plant Sci. 2020 Oct 20;11:575015. doi: 10.3389/fpls.2020.575015 (PMC7606878; doi:10.3389/fpls.2020.575015)
Supplement: Supplementary Table 5 — Primers for qRT-PCR in this study. [file Table_5.XLSX]

## Sheet: Sheet1
Table. S5 Primers for qRT-PCR in this study.
Gene Name	Forward primer (5'-3')	Reverse primer (5'-3')
GhTLP1	CGGGAGAGGCTTGTAAGAGTGC	TATACGCTTTTGGGCAAGCCGT
GhTLP2	CATGTTTGACGGGCGATTGTGG	GGGACGTTGTAACCGTCAACCA
GhTLP3	GGGGCCAACACTGCTCAACTTA	GCAAAAGGTTCGACCCCAGAGT
GhTLP4	CAAGAGTCAGGGACACAACCCG	GTTTGCCCAGATCCTGACCCAG
GhTLP5	TTGGTCTGGTCGGATATGGGGT	AGGAGCAGCAACAAGCGGTAAA
GhTLP6	TGCAAGGAAACAATCTGGCC	GGTTCCGCTTTTGTCGAACT
GhTLP7	CTTCACATGTGCCAATGCTGCC	TCGCCTCTTGCGATGACTTCTG
GhTLP8	TGGCCAGGAGTGTTGTCAAGTG	GTTCGACCCCATAACCGACCTG
GhTLP9	GCTCGAACAGGCTGTACCTACG	CAAGCCCGTTGCACTCTAAACG
GhTLP10	CGAACAGGCTGCAAATTCGACC	TCCCCTGAACCACCTATTGCCT
GhTLP11	TACACCCGCCACTTGTAAACCG	CGTCACCGTATAGTCAGCACCG
GhTLP12	CGTTGGAACCAGGCAAAACTGC	TTAACGGACGTACCACAGTCGC
GhTLP13	TCGAACCCAATGCTCAACCTCC	TACAAGGGTTGCAGGAGGGACT
GhTLP14	TGGGCTCCAACTCAATGCACAA	GCGAGGGTGAATTCTGCTAGGG
GhTLP15	GGAAAGCATTTGGCCTGGGGTA	ACAACCTTGCCTGGCCCATATC
GhTLP16	TCTCGGTGGAGCCACTCCTATC	AACCGTCCACAAGGCTGACTTC
GhTLP17	CGGCTTGCCCAAGGTCGTATAG	ACTTGGAACCTGTCCAGTCCCT
GhTLP18	CGATGTGAGCTTGGTGGATG	CCGTTGCAACAGTACTGAGG
GhTLP19	GCAGTCAAGGCAGTTGGTGGTA	ATATTCCGGCGTGTTGAAGGCA
GhTLP20	ACGATGTTAGCCTCGTTGACGG	CCAGCAGTGGAGCAATTTCCCT
GhTLP21	TGGTGGAGTTCACGATTGCAGG	AATCCCCTGAACCACCAGTTGC
GhTLP22	TAACGGAAGGCTTCAATGCG	CCGATTGCACATTTAGGCGA
GhTLP23	TGCTTGTCGACGGGTTGTGTTA	CAGCAATACTCGGGCTTCCCAA
GhTLP24	GCAAACCGTCTTCGTACTCGGA	CGCGGTGTTGATAAGAGGTGGT
GhTLP25	CCATCCTCATCTCAGGGGCTCA	CACAAGTGAACCTTCCGCCTGA
GhTLP26	AGAGTGGTGGCATGCAAAAG	AGGCCTTGCAAGTGAAAGTG
GhTLP27	CTGCTCCTGTTTTCTGGGCACT	TCCTTGCCCAAATTCGTCCGTT
GhTLP28	TTCGACGAAACCGGCAAAGACT	TAGGGACCATTGAGACGGGGAC
GhTLP29	CGCGGTGGCTTTAAACTTCGAC	GGCCGTTACAGAAGAGGGAACC
GhTLP30	TGGTTCCTTGCAAGAGTGCTCC	TTGGTTCAGCTTCTACCGCTGG
GhTLP31	GCAAGTTCGACGACTCTGGTCA	CGTCATAGAAGTCCTGCGACCC
GhTLP32	ATGCCCGAACGAGTTGAAGGTT	ATAAGCATCGGGGCACCTTTCC
GhTLP33	AACGTTACTGGAGAACGCGTCG	ACGAATTGAGGTTCGGTCGCAA
GhTLP34	TCCCATCTCCTTCCACCAACGA	TTGTTGCTATCGGAACCGCAGG
GhTLP35	CACGTTCTTGCGCTTCGTTCTC	GCAGCCTGTTCTTCCCCAGAAA
GhTLP36	TACAGGCTTCGCACTTCAACCC	AAGGGTTCGACCCCATATCCGA
GhTLP37	ATCTGGGGTCGAACCAATTGCC	ATCTGTGCATCGAATGCCCCTG
GhTLP38	CAATGGGAAAGTTGTCGGCTGC	AACGCGGTCATCGTAGGCATAG
GhTLP39	CACTTTAAACGGTGCCGGAGGA	GTGGCGCTACAGTTGCCTTTTC
GhTLP40	TGTTCTCCGGTCATCAGCAT	AACGAGAGCTGCCTTTTGTG
GhTLP41	ACTTCGTTTGTGTTGCGGTT	ACCTCCTACTCCAGAGCTCA
GhTLP42	GATGAAGCCGGACAAGGCAGAT	AGTGCGAATTCAGCCAAGGTGT
GhTLP43	AGTGGTAGGGGTCATTGCCAGA	GTCTGCAGTGCACCGAATGTTG
GhTLP44	CGTCGCGTTACAAGTGAGGGAT	AGTGACCAAATAGTTGCCGCGA
GhTLP45	CCGGTGAGGCTTGTAAGAGTGC	GGCAAGCCGCTTTGAACATCTC
GhTLP46	GCGCCTACAGCTATGCGTATGA	GTTCGGCGAAGGGCAGAAAGTA
GhTLP47	ACCGGTTTCGAGTTAGCCACAC	TGGGGTGACTGAAAGTGGCAAG
GhTLP48	CCAGCCACTCTCGCGGAATTTA	ATCGGCAAATTGTAGCCGTCCA
GhTLP49	GTCACAAGGGTCAGGGACACAG	GTTTGCCCAGATCCTGACCCAG
GhTLP50	TCAAGAAAGCTTGCCCCAAGGC	TGCACTTTGCCTTCGGTACCAT
GhTLP51	CGGTGACAACTTCAACGGAGGT	GCCCCATATTCGACCACTCCAC
GhTLP52	AGGGGATTGCCAAAATGCAGGT	CGACCGAACCAGAATCCAGGAC
GhTLP53	AAACCATTACCGCCCCCACATC	CAAAGAAATCAAGCCCGCCAGC
GhTLP54	GGAACTTGTCTCACCGGCGATT	ACGGCCTTCAACTATCATCGGC
GhTLP55	CGGAACGTGTCAAACAGGCAAC	GCACTTCTACAGCCGACAACCT
GhTLP56	GATGTGCTGCGGAATTGAACGG	GTCGAATAAGCGCCACTGCAAC
GhTLP57	TTTGCCCTTCCAACACTGACCC	TCCCGTGGCACAAGAGAAAAGG
GhTLP58	AGCCGAATACGCAATCGACCAA	CGGGGCACCTCTCCTTGAAAAA
GhTLP59	ACTCCAAGGCGGCAAAGCTAAA	TTCAGGTTTTCGGAGCAGCCTC
GhTLP60	ACCATGGGTTCAATGTGCCAGT	TCCTTGATGCAGTCGACAACGG
GhTLP61	GTTCGAGTTAGCCCCACAAGCA	CCACAGTTTGCAGTGGCACAAG
GhTLP62	TCAGCTGCACCGACAATGTGAA	GTGCCAAAAGATCCAGTGCAGC
GhTLP63	GCCCCATGGTCTGGTCGTATTT	CAGTCAGCTGTAGCGCATTGGA
GhTLP64	TTTGATGAAACCGGTCGGAGGC	GGCACTCTTACATCCCACCACC
GhTLP65	ATACCCTCACCCACCGTTCCTT	CACAGGAGAAATGCCCGTTGGA
GhTLP66	TGTACCGGCGCTGACTATACGA	TGTGCCTGTTGTTGGGCTTGTA
GhTLP67	CGATGTGAGCTTGGTGGATG	CCGTTGCAACAGTACTGAGG
GhTLP68	GTTCATCATCCCGACTCCAGCC	TACCACCAACTGCCTTGACTGC
GhTLP69	ACGATGTTAGCCTCGTTGACGG	GCGAGTTCGGAAGGGCAAGTAT
GhTLP70	TGCAGGTCATTGACTCGGGTTC	GGCGAGCAAGTCTGAGGTGTAG
GhTLP71	CTGTGGCTCCACCCAAATGGAA	CTGCTCGGCTCCACTAACATCG
GhTLP72	GCAAACCGTCTTCGTACTCGGA	TCGTGGTGTTGATAAGCGGTGG
GhTLP73	ACGTTCCTAGCCCATGGAAA	GCAATAGTGAACTCGGCCAG
GhTLP74	AGAGTGGTGGCATGCAAAAG	AGGCCTTGCAAGTGAAAGTG
GhTLP75	ACCTCCAGCCACACTAGTCCAA	CGAGACAGGAAGGTTGTAGCCG
GhTLP76	ACTCCCTGAAAGATGGTCGGGT	TTTGACATGAGCCTTTGCCGGT
GhTLP77	CGCGGTGGCTTTAAACTTCGAC	GTTACAGAAGAGGGATCCGCCG
GhTLP78	ACTGGAGACTGCGGCTCATCTA	GCATTGCCGCCAAAATGGTGAT
GhTLP79	CTGAGCTGAGAATCGACGGTGG	TCAGCCCCAGTGCAAGTGAAAG
GhTLP80	ATGGAAGGAAGATGCGGAAGCC	TCGTTCTTCTTTCCTTGGCGGG
GhTLP81	CACTACCGGTTGCATGACGGAT	AAGCTGTTGGACTGCTGTAGGC
GhTLP82	CTATACCGTTTGGCCAGGGGTG	ATTCAAGTGTCGATGAGCCGCA
GhTLP83	TGAGCAAAGGCGGAGTTTGGAA	TAGGCGTTGCACTGAAGTAGGC
GhTLP84	GAGCTGAGCAGAGGCACAGTTT	ATTCAGCCAAGGTGTTTGGGGG
GhTLP85	CCACGGGTTGCTTATTGGACCT	ACGTAATCAGCTCCTGCACACG
GhTLP86	CTATAATGCCCCGAACGGGTGG	GCCACAACTTCCTGTTTGGCAC
GhTLP87	TATAGTGGGTGCCCAACGGGTA	AACAAGGCCTGCGAAGTAGAGC
GhTLP88	GGCACTAGAGGAGCCCGTATCT	CCACAATCACCGGCTTTGCATC
GhTLP89	TCATTGCCAAACCGGTGACTGT	GTCTGCTGTGCACCGAATGTTG
GhTLP90	AACTCCCACCAAACAAAGCC	TCCACCAAACTGACGTCGTA
GbTLP1	CGGGAGAGGCTTGTAAGAGTGC	TATACGCTTTTGGGCAAGCCGT
GbTLP2	AGCAGCAAAGGAAGAGCGTTCA	TGGAAACTCCCGCGTTTGAGAG
GbTLP3	TTGGTGCAAGGAAGGATGGAGC	CCCCATTTGCATGTAGGCTGGA
GbTLP4	ACAGAAGCTACCCCTGTGAC	CATCGTTTGCCCAGATCCTG
GbTLP5	TTGGTCTGGTCGGATATGGGGT	AGGAGCAGCAACAAGCGGTAAA
GbTLP6	TGCAAGGAAACAATCTGGCC	GGTTCCGCTTTTGTCGAACT
GbTLP7	CCCGATACTTGCAAGCCTTC	CTCTTGCGATGACTTCTGGC
GbTLP8	GGAGTGTTGTCAAGTGCTGG	CAAGGGTTGCAGGAGGGATA
GbTLP9	GCTCGAACAGGCTGTACCTACG	CAAGCCCGTTGCACTCTAAACG
GbTLP10	CGAACAGGCTGCAAATTCGACC	TCCCCTGAACCACCTATTGCCT
GbTLP11	TACCGGCAGTTCCGGAAGAAAC	CCAGCTAACCATGACCCATCCG
GbTLP12	CGTTGGAACCAGGCAAAACTGC	TTAACGGACGTACCACAGTCGC
GbTLP13	ACCATGGGTTCAATGTGCCAGT	TCCTTGATGCAGTCGACAACGG
GbTLP14	TCGAACCCAATGCTCAACCTCC	TACAAGGGTTGCAGGAGGGACT
GbTLP15	GCAATAGCGCATGTTTGGCCTT	GCTCCACCAGTGCATGAGACAA
GbTLP16	TTTCAGTCATCCCACAAGGCGG	CAGGCGATAACACCTCCATCCG
GbTLP17	GGAAAGCATTTGGCCTGGGGTA	ACAACCTTGCCTGGCCCATATC
GbTLP18	GTAAGAGTGGTTGTGCTGCC	ACTTTTAGCTCACGTGGGGA
GbTLP19	TTGCCAATGATGGTGGAGCCAA	GCACTGCCGGTTCAAGTCATTG
GbTLP20	GATCTCAGGGTGATGAGCGCAG	AAGAAGGCTTGCAGGTGTCTGG
GbTLP21	GCAGTCAAGGCAGTTGGTGGTA	ATATTCCGGCGTGTTGAAGGCA
GbTLP22	ACGATGTTAGCCTCGTTGACGG	CCAGCAGTGGAGCAATTTCCCT
GbTLP23	GGCGAGGGTGGATTTGTTTT	AAGTCCTTATCACCCGAGCC
GbTLP24	GCCCTGCCATTGTTATTGCGTC	AGACATGGTGATGACACCAGCG
GbTLP25	TGCTTGTCGACGGGTTGTGTTA	CAGCAATACTCGGGCTTCCCAA
GbTLP26	ACCGCGATGGTGTATGAAGGTG	TTCCACGACCACCAAATTGCCA
GbTLP27	TGTGGGTCCGACCAGATAGCTT	GCAAGCTGAGTTCACATTCGCC
GbTLP28	AGAGTGGTGGCATGCAAAAG	AGGCCTTGCAAGTGAAAGTG
GbTLP29	CGGTGACTGTGATGGTAGGCTC	CGAGACAGGAAGGTTGTAGCCG
GbTLP30	ACTCCCTGAAAGATGGTCGGGT	GATGTTGGACCACCGAGTGTCA
GbTLP31	CAAGGCCTACTCCATGCGTCTC	GGCCGTTACAGAAGAGGGAACC
GbTLP32	TCAGGAGAGTGTGCCACTACCG	TTACAGCCGCCACCATCGATTC
GbTLP33	AGCCATTCGTTCTCGGTTCTGG	TGCACCTCGAATCCTGTCTCCA
GbTLP34	GCGAAACGGGATTGTTGGCATT	AAGACACTACCGCTGGCCAAAC
GbTLP35	AAGTGGTGAAGCCTGTGCGAAT	CGATAGGGGCTTGGAAGGAACG
GbTLP36	CTTCAAAACAGCGTGTCCCA	GCACCACCAATGAAAGCTGA
GbTLP37	CAATGGGAAAGTTGTCGGCTGC	AACGCGGTCATCGTAGGCATAG
GbTLP38	GAGCACTGGTACCGCTTGTGAA	CTTGTGGCAAACGTGAAACCCC
GbTLP39	CTGTTCTCCGGTGTTACGGCAA	CCGTGGCCAGAGTCATCGAAAT
GbTLP40	CAACTGCTCCTACACGGTCTGG	ATCACCGGTTTTGCATCTGCCT
GbTLP41	GCAATGAGTGCTCCTACACCGT	GTTCGACCCCAAATACGAGCCA
GbTLP42	CGTCGCGTTACAAGTGAGGGAT	AGTGACCAAATAGTTGCCGCGA
GbTLP43	TGCCACCTTAGCTGAGTTCA	TCGCATGCACTCTTACAAGC
GbTLP44	GCGCCTACAGCTATGCGTATGA	GTTCGGCGAAGGGCAGAAAGTA
GbTLP45	ACCGGTTTCGAGTTAGCCACAC	ACGCAATGAGTTCGACCCCAAA
GbTLP46	CCAGCCACTCTCGCGGAATTTA	ATCGGCAAATTGTAGCCGTCCA
GbTLP47	TGACAGGCTCAACGTCACAAGG	GTTTGCCCAGATCCTGACCCAG
GbTLP48	CTTTGTCAAACCGGGGATTGCG	CCTTCCCCATCACCTCCCACTA
GbTLP49	CGGTGACAACTTCAACGGAGGT	GCCCCATATTCGACCACTCCAC
GbTLP50	AGGGGATTGCCAAAATGCAGGT	CGACCGAACCAGAATCCAGGAC
GbTLP51	AAACCATTACCGCCCCCACATC	CAAAGAAATCAAGCCCGCCAGC
GbTLP52	TGGTCTGGTCGTTTTTGGGGTC	ACGGCCTTCAACTATCATCGGC
GbTLP53	AAGGTTGTCGGCTGTAGAAGCG	TTCGTAGGCAAACAAGCAACCG
GbTLP54	TATCCCTCCTGCAACCCTTG	TTCAATTCCGCAGCACATCC
GbTLP55	GCAGCTTTGCTAATGCTCAGCC	TCCCGTGGCACAAGAGAAAAGG
GbTLP56	AGCCGAATACGCAATCGACCAA	CGGGGCACCTCTCCTTGAAAAA
GbTLP57	ACTCCAAGGCGGCAAAGCTAAA	TTCAGGTTTTCGGAGCAGCCTC
GbTLP58	TGGCTATCAGCCAGTCCTTCCA	GTCTCCGGTCTCGCAAGTGAAA
GbTLP59	GTTCGAGTTAGCCCCACAAGCA	CCACAGTTTGCAGTGGCACAAG
GbTLP60	TCAGCTGCACCGACAATGTGAA	GTGCCAAAAGATCCAGTGCAGC
GbTLP61	GCCCCATGGTCTGGTCGTATTT	CAGTCAGCTGTAGCGCATTGGA
GbTLP62	TTTGATGAAACCGGTCGGAGGC	GGCACTCTTACATCCCACCACC
GbTLP63	ATGACTGTTACCCCGCACGAAG	GGCGTAAGTAAATGTGGCCGGA
GbTLP64	GCATGCGAAGCTTTTGGGACTC	CATCCCCGCATAAACAGACGGT
GbTLP65	GCAACACCAGACATCTGCAAGC	TCGTAGGCATAGCTGTAGGCGA
GbTLP66	GTTCATCATCCCGACTCCAGCC	TACCACCAACTGCCTTGACTGC
GbTLP67	CTCATGCTTTCATCAGGGGC	AACTTGCAACCAGTTCGACC
GbTLP68	AACTGGTGGTTCAGGGGATTGC	GGCGAGCAAGTCTGAGGTGTAG
GbTLP69	CTGTGGCTCCACCCAAATGGAA	CTGCTCGGCTCCACTAACATCG
GbTLP70	GAGCTGAAGGTGATGAGCTCCG	TCCGAGTACGAAGACGGTTTGC
GbTLP71	ACGTTCCTAGCCCATGGAAA	GCAATAGTGAACTCGGCCAG
GbTLP72	AGAGTGGTGGCATGCAAAAG	AGGCCTTGCAAGTGAAAGTG
GbTLP73	ACCTCCAGCCACACTAGTCCAA	CGAGACAGGAAGGTTGTAGCCG
GbTLP74	ACCCTCGAACTCCCTGAAAG	ACCATTGAGACGGGGACATT
GbTLP75	CGCGGTGGCTTTAAACTTCGAC	GTTACAGAAGAGGGATCCGCCG
GbTLP76	TGCTATCCCTCCTGCCACTCTT	GCATTGCCGCCAAAATGGTGAT
GbTLP77	CTGAGCTGAGAATCGACGGTGG	TCAGCCCCAGTGCAAGTGAAAG
GbTLP79	CAATGTCTCGGCTTAGCTCCCC	GGACAAAGCAGCAAACGGCAAA
GbTLP80	AGGATCCTGCTGCCGAATCAAC	GTCGAGTCTGCCGTGGCTAAAT
GbTLP81	GGGGAACTGGAGCTAACTGT	TGGGACACGCTGTTTTGAAG
GbTLP82	TTGCCAATTTGACAGAGCCGGA	TGTGCATCGAATACCCCTGCTG
GbTLP83	ATTGCTCTCTGCTTCACGGTGG	CATCTGCCTCGTCCGACTTTGT
GbTLP84	CGTGTCCTCCTCAGTTACGT	CTGGAATAAGGAGGTGGGCA
GbTLP85	ATGGGAAAGTAGTCGGTTGCCG	ACGCGGTCATCATAGGCATAGC
GbTLP86	AGCTTGAGGATGACCTACCGGA	TCATTCAGCCTGCTACCCCGTA
GbTLP87	AACACCTTGGCTGAATTCGC	GTGACCGTGCTTGAAGGATC
GbTLP88	AATCCGCAATGAGTGCCCCTAC	TCTGGCAATGACCCCTACCACT
GbTLP89	CTCGGCAAAGTTGGACCATC	GTGCATATTCAGCCAGGGTG
GbTLP90	CCGTCGCGTTACAAGTGAGGAA	CGCGAGAGCAAGTAGCAAGACT
GbTLP91	ATCTGGGGTCGAACCAATTGCC	TGCACCATAGGCTTTGCACTGA
UBQ7	GAAGGCATTCCACCTGACCAAC	CTTGACCTTCTTCTTCTTGTGCTTG
GhTLP19(clcrv)-F	CAAAATGGCATGCCTGCAGACTAGTTTGACTGCTACGGCCATGTT
GhTLP19(clcrv)-R	GAATTCACTAGACCTAGGGGCGCGCCCAGTATGGCCTGGTTCCCTG
