# Supplementary material for: Comprehensive Genome-Wide Analysis of Thaumatin-Like Gene Family in Four Cotton Species and Functional Identification of GhTLP19 Involved in Regulating Tolerance to Verticillium dahlia and Drought
Source: Front Plant Sci. 2020 Oct 20;11:575015. doi: 10.3389/fpls.2020.575015 (PMC7606878; doi:10.3389/fpls.2020.575015)
Supplement: Supplementary Table 6 — The annotation of GhTLP19 co-expression genes. [file Table_6.XLSX]

## Sheet: Sheet1
Table S6. The annotation of GhTLP19 co-expression genes
Gene	Annotation
Gh_A02G0316	Bifunctional inhibitor/lipid-transfer protein/seed storage 2S albumin superfamily protein
Gh_A03G0465	Encodes a feruloyl-CoA transferase required for suberin synthesis. Has feruloyl-CoA-dependent feruloyl transferase activity towards substrates with a primary alcohol.
Gh_A03G1549	-
Gh_A05G0117	PPPDE putative thiol peptidase family protein
Gh_A06G1953	NagB/RpiA/CoA transferase-like superfamily protein
Gh_A07G1075	encodes a serine-threonine protein kinase whose expression increases in response to abscisic acid, cold, drought, high salt, and wounding conditions. The gene is expressed in developing seeds and seedlings. Lines carrying a T-DNA insertions have reduced germination efficiency and expression of cold, high-salt, and abscisic acid marker genes are altered, but not drought-response markers.
Gh_A08G0129	-
Gh_A08G0457	fasciclin-like arabinogalactan-protein 7 (Fla7)
Gh_A11G2813	Member of the R2R3 factor gene family.
Gh_A12G1030	cytochrome B5 isoform E
Gh_A12G1694	Cysteine proteinases superfamily protein
Gh_D01G0093	MATE efflux family protein
Gh_D01G0969	encodes a cytosolic thioredoxin that reduces disulfide bridges of target proteins by the reversible formation of a disulfide bridge between two neighboring Cys residues present in the active site. Thioredoxins have been found to regulate a variety of biological reactions in prokaryotic and eukaryotic cells.
Gh_D02G0380	Bifunctional inhibitor/lipid-transfer protein/seed storage 2S albumin superfamily protein
Gh_D02G0382	Bifunctional inhibitor/lipid-transfer protein/seed storage 2S albumin superfamily protein
Gh_D02G2413	-
Gh_D05G0179	PPPDE putative thiol peptidase family protein
Gh_D05G1635	SKU5 similar 4
Gh_D05G1879	Pathogenesis-related thaumatin superfamily protein
Gh_D08G0018	Subtilisin-like serine endopeptidase family protein
Gh_D08G0544	fasciclin-like arabinogalactan-protein 7 (Fla7)
Gh_D10G1969	-
Gh_D11G0846	Plant invertase/pectin methylesterase inhibitor superfamily
Gh_D11G3168	myb domain protein 92
Gh_D12G1855	Cysteine proteinases superfamily protein
Gh_Sca053668G01	-
